# Supplementary material for: Elevated serum alpha-1 antitrypsin is a major component of GlycA-associated risk for future morbidity and mortality
Source: PLoS One. 2019 Oct 23;14(10):e0223692. doi: 10.1371/journal.pone.0223692 (PMC6808431; doi:10.1371/journal.pone.0223692)
Supplement: S2 Table — The first row shows the Spearman’s rank correlation coefficient (ρ) calculated between the predicted and observed glycoprotein measurements in Fig 2A. The second row shows its mean ± standard deviation in the 10-fold cross-validation procedure used to train each imputation model (Fig 2B). (XLSX) [file pone.0223692.s006.xlsx]

## Sheet: S3 Table
	AAT	AGP	HP	TF
Predicted vs. observed	r = 0.66	r = 0.78	r = 0.74	r = 0.45
Cross-validation	r = 0.63 ± 0.077	r = 0.74 ± 0.078	r = 0.71 ± 0.043	r = 0.42 ± 0.10
