# Supplementary material for: Elevated serum alpha-1 antitrypsin is a major component of GlycA-associated risk for future morbidity and mortality
Source: PLoS One. 2019 Oct 23;14(10):e0223692. doi: 10.1371/journal.pone.0223692 (PMC6808431; doi:10.1371/journal.pone.0223692)
Supplement: S5 Table — Each sheet corresponds to one of the following collection of pathways or gene sets: Hallmark pathways, KEGG pathways, Reactome pathways, GO biological process terms, GO molecular function terms, and GO cellular compartment terms significantly enriched for AAT-associated differential expression (Methods). Size: number of genes on the Illumina HT-12 array annotated for the corresponding gene set. NES: enrichment score normalised by the average enrichment score for the respective gene set in a permutation procedure with 1,000 permutations (Methods). A positive NES indicates the gene set is enriched for genes upregulated with elevated AAT while a negative NES indicates the gene set is enriched for genes downregulated with elevated AAT. FDR: Benjamini-Hochberg FDR adjusted permutation test P-value for enrichment. FDR correction was performed within each collection separately. Gene sets with FDR<0.05 are shown. (XLSX) [file pone.0223692.s009.xlsx]

## Sheet: Legend
Curated gene sets significantly enriched for genes associated with AAT. Each sheet corresponds to one of the following collection of pathways or gene sets: Hallmark pathways, KEGG pathways, Reactome pathways, GO biological process terms, GO molecular function terms, and GO cellular compartment terms significantly enriched for AAT-associated differential expression (Methods). Size: number of genes…

## Sheet: Hallmark Pathways
Gene set/pathway name	Size	NES	FDR
Reactive oxygen species pathway	43	2.21	0.002
Inflammatory response	193	2.09	0.004
TNFa signaling via NFkB	194	1.92	0.01
PI3K/AKT/mTOR signaling	101	1.88	0.02
IL6/JAK/STAT3 signaling	81	1.94	0.02
Apoptosis	154	1.85	0.02
Complement	188	1.8	0.02
Hypoxia	186	1.83	0.02
Interferon gamma response	195	1.81	0.02
Interferon alpha response	92	1.74	0.03

## Sheet: KEGG Pathways
Gene set/pathway name	Size	NES	FDR
Leishmania infection	65	1.95	0.04
Toll-like receptor signaling pathway	96	2.05	0.04
Type II diabetes mellitus	43	1.98	0.04
Fc gamma R-mediated phagocytosis	92	1.89	0.05
NOD-like receptor signaling pathway	57	1.82	0.05
Systemic lupus erythematosus	123	1.84	0.05
Insulin signaling pathway	127	1.78	0.05
Amino sugar and nucleotide sugar metabolism	42	1.76	0.05
ErbB signaling pathway	81	1.85	0.05
Progesterone mediated oocyte maturation	77	1.77	0.05
GnRH signaling pathway	94	1.79	0.05
Nicotinate and nicotinamide metabolism	22	1.8	0.05
Homologous recombination	24	-1.88	0.03
Base excision repair	31	-1.84	0.04
Lysine degradation	42	-1.81	0.04
DNA replication	33	-1.83	0.04
Cysteine and methionine metabolism	33	-1.89	0.04
Nucleotide excision repair	39	-1.77	0.05
Histidine metabolism	27	-1.74	0.05

## Sheet: Reactome Pathways
Gene set/pathway name	Size	NES	FDR
Activated TLR4 signalling	82	1.95	0.04
Meiotic synapsis	66	1.93	0.04
MYD88:Mal cascade initiated on plasma membrane	72	1.98	0.04
MAPK targets nuclear events mediated by MAP kinases	28	1.96	0.04
GABA(B) receptor activation	38	1.94	0.04
Toll receptor cascades	102	1.98	0.04
Packaging of telomere ends	46	1.9	0.05
Latent infection of homo sapiens with mycobacterium tuberculosis	28	1.9	0.05
Amyloids	73	1.99	0.05

## Sheet: GO Biological Process
Gene set/pathway name	Size	NES	FDR
Cell redox homeostasis	59	2.22	0.005
Cytokine production involved in immune response	17	2.24	0.006
Membrane invagination	27	2.22	0.006
Regulation of interleukin 8 production	55	2.14	0.008
Cellular response to mechanical stimulus	73	2.17	0.008
Positive regulation of interleukin 1 secretion	24	2.15	0.009
Defense response to bacterium	188	2.15	0.01
Regulation of interleukin 1 secretion	32	2.25	0.01
CAMP biosynthetic process	16	2.1	0.02
Response to bacterium	464	2.05	0.02
Acute phase response	38	2.05	0.02
Positive regulation of interleukin 1 production	36	2.05	0.02
Defense response to gram positive bacterium	65	2.07	0.02
Defense response to gram negative bacterium	39	2.06	0.02
Cytokine production	111	2.06	0.02
Positive regulation of interleukin 8 production	42	2.02	0.02
Fc gamma receptor signaling pathway	72	2.02	0.02
Organ or tissue specific immune response	27	2.03	0.02
Regulation of myoblast fusion	18	2.01	0.02
Positive regulation of interleukin 1 beta production	30	2.03	0.02
Defense response to other organism	432	1.99	0.03
Response to muscle stretch	18	2	0.03
Cytokine secretion	35	1.99	0.03
Phagocytosis	156	1.98	0.03
Dendritic cell differentiation	32	1.98	0.03
Regulation of tumor necrosis factor superfamily cytokine production	95	1.98	0.03
NADP metabolic process	24	1.98	0.03
Detection of biotic stimulus	26	1.96	0.03
Regulation of cytokine secretion	139	1.96	0.03
T cell differentiation involved in immune response	28	1.96	0.03
Regulation of NF-kappaB import into nucleus	43	1.96	0.03
Antimicrobial humoral response	43	1.97	0.03
Cellular response to external stimulus	244	1.95	0.03
Interleukin 1 production	15	1.95	0.03
Regulation of Toll-like receptor signaling pathway	44	1.95	0.04
positive regulation of Toll-like receptor signaling pathway	19	1.92	0.04
Regulation of syncytium formation by plasma membrane fusion	23	1.92	0.04
Cellular response to starvation	107	1.92	0.04
Defense response to fungus	35	1.93	0.04
Positive regulation of mitotic nuclear division	46	1.93	0.04
Ammonium transport	57	1.93	0.04
Regulation of tumor necrosis factor biosynthetic process	18	1.92	0.04
Positive regulation of reactive oxygen species metabolic process	75	1.93	0.04
MyD88 dependent Toll-like receptor signaling pathway	25	1.93	0.04
Negative regulation of biomineral tissue development	17	1.93	0.04
Response to molecule of bacterial origin	304	1.93	0.04
Regulation of translation in response to stress	17	1.89	0.04
Positive regulation of nuclear division	57	1.89	0.04
Myeloid leukocyte activation	92	1.9	0.04
Acute inflammatory response	68	1.89	0.04
Protein secretion	103	1.9	0.04
Detection of other organism	18	1.89	0.04
Ectoderm development	19	1.89	0.04
Regulation of T helper cell differentiation	25	1.9	0.04
Response to starvation	141	1.89	0.04
Positive regulation of neuron apoptotic process	44	1.9	0.04
Regulation of interleukin 1 production	57	1.89	0.04
Inflammatory response	426	1.9	0.04
DNA replication dependent nucleosome organization	30	1.88	0.04
Negative regulation of blood circulation	31	1.9	0.04
Response to fungus	48	1.88	0.04
Antigen processing and presentation of exogenous peptide antigen via MHC class I	63	1.87	0.05
Cellular response to growth hormone stimulus	20	1.88	0.05
Regulation of viral entry into host cell	27	1.87	0.05
Negative regulation of oxidative stress induced intrinsic apoptotic signaling pathway	19	1.86	0.05
Trachea development	19	1.87	0.05
Regulation of innate immune response	325	1.86	0.05
Response to mechanical stimulus	196	1.87	0.05
Regulation of interleukin 1 beta production	47	1.86	0.05
Phagocytosis engulfment	17	1.87	0.05
Antigen processing and presentation of peptide antigen via MHC class I	86	1.86	0.05
Peptidyl cysteine modification	18	1.86	0.05
Regulation of the force of heart contraction	27	1.85	0.05
Innate immune response in mucosa	18	1.85	0.05
Immune effector process	426	1.86	0.05
Regulation of interleukin 6 production	95	1.85	0.05
Embryonic placenta development	76	1.85	0.05
T-cell activation involved in immune response	58	1.86	0.05
STAT cascade	50	1.85	0.05
Negative regulation of viral process	84	1.85	0.05
Negative regulation of immune response	113	1.85	0.05
Receptor catabolic process	15	1.83	0.05
Regulation of type 2 immune response	25	1.82	0.05
Positive regulation of response to extracellular stimulus	46	1.83	0.05
Activation of immune response	366	1.82	0.05
Myeloid dendritic cell differentiation	20	1.83	0.05
RNA secondary structure unwinding	38	-2.25	0.002

## Sheet: GO Molecular Function
Gene set/pathway name	Size	NES	FDR
Solute cation antiporter activity	26	2.11	0.008
Ion antiporter activity	42	2.14	0.009
Cation-cation antiporter activity	20	2.19	0.009
Cysteine type endopeptidase activity involved in apoptotic process	15	2.03	0.02
Lysophospholipid acyltransferase activity	18	2	0.03
Signaling pattern recognition receptor activity	17	1.98	0.03
Acylglycerol O-acyltransferase activity	25	1.94	0.03
Immunoglobulin binding	22	1.95	0.04
G protein beta gamma subunit complex binding	19	1.93	0.04
O-acyltransferase activity	43	1.91	0.04
Lysine acetylated histone binding	15	-1.93	0.05

## Sheet: GO Cellular Compartment
Gene set/pathway name	Size	NES	FDR
Phagocytic vesicle	74	2.11	0.008
Phagocytic vesicle membrane	48	1.95	0.03
Primary lysosome	16	1.95	0.04
