# Supplementary material for: Elevated serum alpha-1 antitrypsin is a major component of GlycA-associated risk for future morbidity and mortality
Source: PLoS One. 2019 Oct 23;14(10):e0223692. doi: 10.1371/journal.pone.0223692 (PMC6808431; doi:10.1371/journal.pone.0223692)
Supplement: S7 Table — Gene Ontology (GO) biological process terms significantly over-represented in the core gene set for each gene coexpression module (one sheet per module) along with REVIGO ranking of nominally significant GO terms by information content (Methods). “GO Term”: GO ID for the GO term. “P-value”: P-value from a hypergeometric test. “FDR q-value”: Benjamini-Hochberg FDR adjusted P-value. All GO terms with P < 0.05 are displayed. “N”: number of genes on the Illumina HT-12 array with any GO annotation. “B”: number of genes in the GO term. “n”: number of genes in the module. “b”: number of genes in the module annotated for the corresponding GO term. “frequency”: percentage of array annotated for the corresponding GO term. “uniqueness”: REVIGO measure of semantic uniqueness when compared to all other GO terms. “dispensability”: REVIGO measure of semantic redundancy when compared to its most similar GO term. “eliminated”: 1 or 0 depending on whether the GO Term was considered redundant by the REVIGO analysis. Rows in each sheet are organised by the “eliminated” column, then by P-value. (XLSX) [file pone.0223692.s011.xlsx]

## Sheet: Module2
GO Term	Description	P-value	FDR q-value	Enrichment	N	B	n	b	frequency	uniqueness	dispensability	eliminated
GO:0044260	cellular macromolecule metabolic process	1.09e-24	1.51e-20	1.22	17495	6367	3103	1380	34.276%	0.771	0.249	0
GO:0044237	cellular metabolic process	5.79e-23	4.01e-19	1.17	17495	8132	3103	1690	53.061%	0.896	0.082	0
GO:0043170	macromolecule metabolic process	6.51e-21	3.01e-17	1.19	17495	7050	3103	1483	39.491%	0.903	0.089	0
GO:0044238	primary metabolic process	6.97e-21	2.42e-17	1.16	17495	8281	3103	1704	53.743%	0.954	0.111	0
GO:0071704	organic substance metabolic process	3.58e-20	9.92e-17	1.15	17495	8571	3103	1751	58.357%	0.953	0.12	0
GO:0008152	metabolic process	3.96e-20	9.14e-17	1.14	17495	9467	3103	1908	75.387%	0.998	0	0
GO:0009987	cellular process	7.84e-17	1.55e-13	1.08	17495	12558	3103	2412	63.780%	0.997	0	0
GO:0090304	nucleic acid metabolic process	1.01e-15	1.76e-12	1.25	17495	3741	3103	832	21.449%	0.735	0.431	0
GO:0046483	heterocycle metabolic process	1.87e-15	2.6e-12	1.23	17495	4346	3103	946	29.664%	0.866	0.26	0
GO:0043412	macromolecule modification	3.69e-15	4.65e-12	1.29	17495	2875	3103	660	9.785%	0.848	0.331	0
GO:0006725	cellular aromatic compound metabolic process	6.2e-15	7.16e-12	1.22	17495	4364	3103	946	29.628%	0.866	0.26	0
GO:1901360	organic cyclic compound metabolic process	7.03e-15	7.49e-12	1.21	17495	4588	3103	988	30.324%	0.908	0.211	0
GO:0034641	cellular nitrogen compound metabolic process	3.13e-14	2.71e-11	1.2	17495	4867	3103	1036	34.137%	0.825	0.444	0
GO:0006807	nitrogen compound metabolic process	3.3e-14	2.69e-11	1.19	17495	5205	3103	1099	38.744%	0.957	0.088	0
GO:0033554	cellular response to stress	6.57e-14	5.06e-11	1.43	17495	1406	3103	356	2.967%	0.841	0	0
GO:0070647	protein modification by small protein conjugation or removal	4.7e-11	3.26e-08	1.51	17495	803	3103	215	0.821%	0.752	0.039	0
GO:0044267	cellular protein metabolic process	2.21e-10	1.33e-07	1.22	17495	3240	3103	700	14.293%	0.72	0.45	0
GO:0032446	protein modification by small protein conjugation	2.36e-10	1.36e-07	1.53	17495	706	3103	191	0.607%	0.73	0.477	0
GO:0006996	organelle organization	6.2e-10	3.18e-07	1.25	17495	2521	3103	558	3.595%	0.873	0.048	0
GO:0022402	cell cycle process	2.12e-09	1.05e-06	1.41	17495	1011	3103	252	1.053%	0.839	0.04	0
GO:0009058	biosynthetic process	3.15e-08	1.21e-05	1.16	17495	4175	3103	859	31.611%	0.959	0.03	0
GO:0044249	cellular biosynthetic process	5.86e-08	2.14e-05	1.16	17495	3958	3103	816	30.048%	0.813	0.275	0
GO:0019538	protein metabolic process	1.08e-07	3.66e-05	1.16	17495	3923	3103	807	18.489%	0.829	0.408	0
GO:0006396	RNA processing	1.26e-07	4.05e-05	1.43	17495	714	3103	181	3.210%	0.758	0.171	0
GO:0043065	positive regulation of apoptotic process	9.02e-07	0.000227	1.46	17495	554	3103	143	0.105%	0.655	0.164	0
GO:0006259	DNA metabolic process	9.12e-07	0.000226	1.39	17495	734	3103	181	5.607%	0.76	0.441	0
GO:0044265	cellular macromolecule catabolic process	1.09e-06	0.000265	1.41	17495	650	3103	163	1.268%	0.788	0.18	0
GO:0048193	Golgi vesicle transport	1.14e-06	0.000268	1.68	17495	258	3103	77	0.297%	0.953	0	0
GO:0044710	single-organism metabolic process	2.22e-06	0.00049	1.13	17495	4408	3103	884	31.682%	0.919	0.144	0
GO:1903311	regulation of mRNA metabolic process	2.33e-06	0.000505	2.07	17495	106	3103	39	0.044%	0.689	0.277	0
GO:0006479	protein methylation	2.45e-06	0.000522	2.05	17495	110	3103	40	0.343%	0.756	0.451	0
GO:0008213	protein alkylation	2.45e-06	0.000514	2.05	17495	110	3103	40	0.343%	0.77	0.451	0
GO:0018205	peptidyl-lysine modification	3.75e-06	0.000743	1.61	17495	283	3103	81	0.355%	0.759	0.452	0
GO:0008380	RNA splicing	5.68e-06	0.00109	1.57	17495	317	3103	88	0.413%	0.793	0.346	0
GO:0031400	negative regulation of protein modification process	6.51e-06	0.00124	1.41	17495	573	3103	143	0.151%	0.538	0.418	0
GO:0046907	intracellular transport	1.31e-05	0.00233	1.25	17495	1309	3103	290	1.564%	0.918	0.287	0
GO:0016071	mRNA metabolic process	1.58e-05	0.00267	1.4	17495	544	3103	135	0.798%	0.799	0.373	0
GO:0045184	establishment of protein localization	2.02e-05	0.00329	1.25	17495	1255	3103	278	2.407%	0.924	0.361	0
GO:0008219	cell death	2.03e-05	0.00324	1.34	17495	711	3103	169	0.458%	0.906	0.188	0
GO:0016265	death	2.03e-05	0.0032	1.34	17495	711	3103	169	0.143%	0.992	0	0
GO:0043484	regulation of RNA splicing	2.5e-05	0.00389	2.02	17495	92	3103	33	0.040%	0.688	0.5	0
GO:0043487	regulation of RNA stability	3.18e-05	0.00468	1.82	17495	133	3103	43	0.021%	0.745	0.219	0
GO:0033036	macromolecule localization	3.79e-05	0.00537	1.21	17495	1527	3103	329	3.030%	0.949	0.381	0
GO:0007049	cell cycle	4.07e-05	0.00565	1.35	17495	617	3103	148	1.885%	0.893	0.219	0
GO:0071840	cellular component organization or biogenesis	4.14e-05	0.00568	1.11	17495	4815	3103	944	8.568%	0.992	0	0
GO:0010467	gene expression	8.15e-05	0.00999	1.27	17495	913	3103	206	19.671%	0.83	0.417	0
GO:0006310	DNA recombination	0.000101	0.0115	1.55	17495	244	3103	67	1.641%	0.779	0.32	0
GO:0032069	regulation of nuclease activity	0.000105	0.0117	3.08	17495	22	3103	12	0.011%	0.712	0.17	0
GO:0090305	nucleic acid phosphodiester bond hydrolysis	0.000115	0.0127	1.55	17495	236	3103	65	2.271%	0.797	0.335	0
GO:0010212	response to ionizing radiation	0.000121	0.0132	1.73	17495	140	3103	43	0.040%	0.927	0.325	0
GO:0007030	Golgi organization	0.00013	0.0139	1.97	17495	83	3103	29	0.039%	0.905	0.436	0
GO:0010608	posttranscriptional regulation of gene expression	0.000149	0.015	1.4	17495	410	3103	102	0.719%	0.672	0.312	0
GO:0006793	phosphorus metabolic process	0.00017	0.0165	1.17	17495	1875	3103	390	13.507%	0.883	0.124	0
GO:0042059	negative regulation of epidermal growth factor receptor signaling pathway	0.000188	0.0179	2.36	17495	43	3103	18	0.007%	0.706	0.488	0
GO:0051246	regulation of protein metabolic process	0.000189	0.0178	1.15	17495	2486	3103	505	1.551%	0.634	0.416	0
GO:0005975	carbohydrate metabolic process	0.00028	0.0241	1.27	17495	806	3103	181	5.260%	0.918	0.116	0
GO:0008150	biological_process	0.000291	0.0249	1.02	17495	15786	3103	2851	100.000%	1	0	0
GO:0048519	negative regulation of biological process	0.000386	0.0311	1.1	17495	4339	3103	844	1.984%	0.763	0.246	0
GO:0006457	protein folding	0.00041	0.0327	1.53	17495	214	3103	58	0.903%	0.946	0.04	0
GO:0035264	multicellular organism growth	0.000517	0.0379	1.88	17495	81	3103	27	0.041%	0.963	0.066	0
GO:0042026	protein refolding	0.000587	0.0413	2.97	17495	19	3103	10	0.069%	0.956	0.03	0
GO:0030575	nuclear body organization	0.000625	0.0431	4.23	17495	8	3103	6	0.003%	0.918	0.358	0
GO:0032259	methylation	0.000648	0.044	1.43	17495	292	3103	74	3.103%	0.969	0	0
GO:0016311	dephosphorylation	0.000681	0.045	1.45	17495	269	3103	69	1.250%	0.896	0.065	0
GO:0016032	viral process	0.000742	0.0481	1.28	17495	610	3103	139	0.131%	0.947	0.032	0
GO:0006487	protein N-linked glycosylation	0.000812	0.0514	1.54	17495	183	3103	50	0.076%	0.743	0.395	0
GO:0016051	carbohydrate biosynthetic process	0.000949	0.0567	1.66	17495	122	3103	36	1.079%	0.876	0.09	0
GO:0002200	somatic diversification of immune receptors	0.000953	0.0567	2.29	17495	37	3103	15	0.014%	0.96	0.47	0
GO:0006312	mitotic recombination	0.000953	0.0565	2.29	17495	37	3103	15	0.026%	0.843	0.44	0
GO:0003289	atrial septum primum morphogenesis	0.000988	0.0575	5.64	17495	4	3103	4	0.001%	0.968	0.404	0
GO:1903347	negative regulation of bicellular tight junction assembly	0.000988	0.0571	5.64	17495	4	3103	4	0.001%	0.742	0.434	0
GO:0006139	nucleobase-containing compound metabolic process	1.22e-15	1.88e-12	1.24	17495	4161	3103	912	26.547%	0.782	0.597	1
GO:0006464	cellular protein modification process	9.79e-15	9.69e-12	1.3	17495	2710	3103	625	7.726%	0.686	0.822	1
GO:0036211	protein modification process	9.79e-15	9.05e-12	1.3	17495	2710	3103	625	7.726%	0.742	0.73	1
GO:0060255	regulation of macromolecule metabolic process	4.49e-11	3.27e-08	1.16	17495	5486	3103	1127	11.716%	0.573	0.857	1
GO:0010468	regulation of gene expression	8.09e-11	5.34e-08	1.19	17495	4017	3103	851	10.815%	0.566	0.592	1
GO:0051171	regulation of nitrogen compound metabolic process	1.39e-10	8.77e-08	1.19	17495	4032	3103	852	10.926%	0.604	0.859	1
GO:0016070	RNA metabolic process	3.02e-10	1.68e-07	1.22	17495	3240	3103	699	15.951%	0.719	0.577	1
GO:0006974	cellular response to DNA damage stimulus	4.28e-10	2.28e-07	1.52	17495	697	3103	188	2.360%	0.837	0.81	1
GO:0080090	regulation of primary metabolic process	4.18e-09	2e-06	1.14	17495	5471	3103	1107	11.675%	0.609	0.872	1
GO:0019219	regulation of nucleobase-containing compound metabolic process	4.47e-09	2.07e-06	1.18	17495	3757	3103	788	10.258%	0.548	0.862	1
GO:0051252	regulation of RNA metabolic process	1.08e-08	4.84e-06	1.19	17495	3451	3103	727	10.029%	0.511	0.837	1
GO:0031323	regulation of cellular metabolic process	1.13e-08	4.9e-06	1.13	17495	5564	3103	1120	11.662%	0.59	0.872	1
GO:0018193	peptidyl-amino acid modification	1.67e-08	7.03e-06	1.4	17495	903	3103	225	1.495%	0.737	0.525	1
GO:0051716	cellular response to stimulus	1.96e-08	7.97e-06	1.23	17495	2339	3103	512	9.561%	0.85	0.68	1
GO:0019222	regulation of metabolic process	2.06e-08	8.16e-06	1.12	17495	6340	3103	1259	11.942%	0.698	0.609	1
GO:0016567	protein ubiquitination	5.31e-08	1.99e-05	1.48	17495	608	3103	160	0.523%	0.731	0.92	1
GO:2000112	regulation of cellular macromolecule biosynthetic process	7.81e-08	2.78e-05	1.17	17495	3644	3103	756	10.683%	0.524	0.849	1
GO:1901576	organic substance biosynthetic process	9.13e-08	3.16e-05	1.16	17495	4096	3103	840	30.365%	0.849	0.658	1
GO:1903047	mitotic cell cycle process	1.11e-07	3.68e-05	1.44	17495	694	3103	177	0.514%	0.835	0.793	1
GO:1903506	regulation of nucleic acid-templated transcription	1.54e-07	4.84e-05	1.18	17495	3334	3103	695	9.965%	0.497	0.899	1
GO:0010556	regulation of macromolecule biosynthetic process	1.62e-07	4.99e-05	1.16	17495	3750	3103	773	10.749%	0.547	0.887	1
GO:0006355	regulation of transcription, DNA-templated	2.01e-07	6.05e-05	1.17	17495	3313	3103	690	9.917%	0.497	0.886	1
GO:0018130	heterocycle biosynthetic process	2.11e-07	6.23e-05	1.19	17495	2897	3103	611	17.388%	0.792	0.534	1
GO:0044271	cellular nitrogen compound biosynthetic process	2.14e-07	6.19e-05	1.18	17495	3182	3103	665	22.502%	0.788	0.585	1
GO:2001141	regulation of RNA biosynthetic process	2.97e-07	8.41e-05	1.17	17495	3353	3103	696	9.969%	0.498	0.896	1
GO:0019438	aromatic compound biosynthetic process	3.34e-07	9.26e-05	1.19	17495	2906	3103	611	16.954%	0.793	0.529	1
GO:1901362	organic cyclic compound biosynthetic process	4.34e-07	0.000118	1.18	17495	3022	3103	632	17.871%	0.821	0.539	1
GO:0034654	nucleobase-containing compound biosynthetic process	4.73e-07	0.000126	1.19	17495	2834	3103	596	14.533%	0.763	0.562	1
GO:0031326	regulation of cellular biosynthetic process	7.92e-07	0.000207	1.15	17495	3930	3103	800	10.816%	0.566	0.89	1
GO:0009889	regulation of biosynthetic process	7.93e-07	0.000204	1.15	17495	3973	3103	808	10.834%	0.601	0.857	1
GO:0009059	macromolecule biosynthetic process	1.12e-06	0.000269	1.17	17495	3116	3103	646	19.548%	0.791	0.556	1
GO:0080135	regulation of cellular response to stress	1.16e-06	0.000268	1.43	17495	608	3103	154	0.182%	0.705	0.599	1
GO:0043068	positive regulation of programmed cell death	1.55e-06	0.000352	1.44	17495	559	3103	143	0.109%	0.654	0.99	1
GO:0006281	DNA repair	2.08e-06	0.000464	1.49	17495	450	3103	119	2.234%	0.685	0.904	1
GO:0010942	positive regulation of cell death	2.73e-06	0.000564	1.42	17495	588	3103	148	0.114%	0.659	0.829	1
GO:0010604	positive regulation of macromolecule metabolic process	3.59e-06	0.000732	1.17	17495	2744	3103	571	0.988%	0.606	0.693	1
GO:0034645	cellular macromolecule biosynthetic process	3.66e-06	0.000736	1.17	17495	2829	3103	587	19.291%	0.725	0.553	1
GO:0006397	mRNA processing	5.52e-06	0.00108	1.52	17495	371	3103	100	0.561%	0.773	0.743	1
GO:0051603	proteolysis involved in cellular protein catabolic process	7.99e-06	0.0015	1.48	17495	420	3103	110	0.759%	0.725	0.834	1
GO:2001235	positive regulation of apoptotic signaling pathway	9.45e-06	0.00175	1.74	17495	185	3103	57	0.031%	0.632	0.914	1
GO:0097194	execution phase of apoptosis	9.74e-06	0.00178	3.88	17495	16	3103	11	0.017%	0.849	0.706	1
GO:0009057	macromolecule catabolic process	1.06e-05	0.00191	1.33	17495	796	3103	188	1.953%	0.828	0.707	1
GO:0043632	modification-dependent macromolecule catabolic process	1.36e-05	0.00238	1.49	17495	383	3103	101	0.627%	0.799	0.866	1
GO:1902589	single-organism organelle organization	1.39e-05	0.00241	1.2	17495	1860	3103	397	1.399%	0.83	0.641	1
GO:0016482	cytoplasmic transport	1.48e-05	0.00253	1.33	17495	756	3103	179	0.076%	0.934	0.708	1
GO:0045862	positive regulation of proteolysis	1.89e-05	0.00316	1.5	17495	349	3103	93	0.078%	0.585	0.766	1
GO:0050684	regulation of mRNA processing	2e-05	0.0033	2.02	17495	95	3103	34	0.035%	0.682	0.611	1
GO:0043933	macromolecular complex subunit organization	2.02e-05	0.00326	1.18	17495	2123	3103	446	2.371%	0.878	0.689	1
GO:0032774	RNA biosynthetic process	2.52e-05	0.00389	1.16	17495	2565	3103	529	10.925%	0.7	0.74	1
GO:0045786	negative regulation of cell cycle	2.55e-05	0.00389	1.43	17495	454	3103	115	0.246%	0.646	0.738	1
GO:0019941	modification-dependent protein catabolic process	2.68e-05	0.00404	1.47	17495	375	3103	98	0.612%	0.73	0.985	1
GO:0006511	ubiquitin-dependent protein catabolic process	3.1e-05	0.00462	1.47	17495	367	3103	96	0.584%	0.731	0.963	1
GO:0006351	transcription, DNA-templated	3.22e-05	0.0047	1.17	17495	2280	3103	474	10.659%	0.689	0.707	1
GO:0010941	regulation of cell death	3.33e-05	0.00481	1.22	17495	1468	3103	318	0.344%	0.683	0.937	1
GO:0097659	nucleic acid-templated transcription	3.37e-05	0.00481	1.17	17495	2281	3103	474	10.721%	0.697	0.882	1
GO:0051726	regulation of cell cycle	3.83e-05	0.00536	1.28	17495	932	3103	212	0.547%	0.702	0.798	1
GO:0051276	chromosome organization	4.39e-05	0.00597	1.52	17495	301	3103	81	1.477%	0.875	0.756	1
GO:0043067	regulation of programmed cell death	4.76e-05	0.0064	1.22	17495	1387	3103	301	0.322%	0.681	0.983	1
GO:0097193	intrinsic apoptotic signaling pathway	4.78e-05	0.00637	1.69	17495	173	3103	52	0.057%	0.678	0.765	1
GO:0042981	regulation of apoptotic process	4.83e-05	0.00637	1.22	17495	1377	3103	299	0.313%	0.681	0.906	1
GO:0045930	negative regulation of mitotic cell cycle	4.89e-05	0.0064	1.61	17495	221	3103	63	0.132%	0.655	0.866	1
GO:0016043	cellular component organization	5.35e-05	0.00693	1.1	17495	4779	3103	936	7.239%	0.869	0.755	1
GO:0006302	double-strand break repair	5.98e-05	0.00761	1.64	17495	196	3103	57	0.211%	0.746	0.608	1
GO:0006469	negative regulation of protein kinase activity	5.98e-05	0.00768	1.64	17495	196	3103	57	0.074%	0.538	0.794	1
GO:0010950	positive regulation of endopeptidase activity	6.23e-05	0.00785	1.74	17495	149	3103	46	0.030%	0.593	0.965	1
GO:0034976	response to endoplasmic reticulum stress	7.07e-05	0.00883	1.65	17495	184	3103	54	0.100%	0.873	0.564	1
GO:0010605	negative regulation of macromolecule metabolic process	7.96e-05	0.00985	1.16	17495	2274	3103	469	1.169%	0.585	0.789	1
GO:0006796	phosphate-containing compound metabolic process	8.47e-05	0.0103	1.18	17495	1818	3103	382	13.110%	0.863	0.664	1
GO:0008104	protein localization	8.89e-05	0.0107	1.2	17495	1512	3103	323	2.626%	0.925	0.921	1
GO:0043488	regulation of mRNA stability	8.99e-05	0.0107	1.78	17495	130	3103	41	0.018%	0.748	0.573	1
GO:0048523	negative regulation of cellular process	9e-05	0.0107	1.11	17495	3972	3103	785	1.830%	0.646	0.909	1
GO:0043280	positive regulation of cysteine-type endopeptidase activity involved in apoptotic process	9.28e-05	0.0109	1.79	17495	126	3103	40	0.023%	0.544	0.894	1
GO:0031325	positive regulation of cellular metabolic process	9.32e-05	0.0109	1.14	17495	2804	3103	568	1.004%	0.616	0.979	1
GO:0034504	protein localization to nucleus	9.79e-05	0.0113	1.82	17495	118	3103	38	0.129%	0.917	0.705	1
GO:1903320	regulation of protein modification by small protein conjugation or removal	9.86e-05	0.0113	1.52	17495	271	3103	73	0.078%	0.598	0.777	1
GO:0010639	negative regulation of organelle organization	0.000102	0.0115	1.5	17495	285	3103	76	0.159%	0.659	0.694	1
GO:0007346	regulation of mitotic cell cycle	0.000107	0.0119	1.39	17495	459	3103	113	0.269%	0.704	0.921	1
GO:0051348	negative regulation of transferase activity	0.000125	0.0136	1.47	17495	319	3103	83	0.088%	0.78	0.507	1
GO:0033365	protein localization to organelle	0.000139	0.0148	1.38	17495	457	3103	112	0.609%	0.906	0.823	1
GO:0061085	regulation of histone H3-K27 methylation	0.000141	0.0149	4.39	17495	9	3103	7	0.002%	0.633	0.694	1
GO:0000278	mitotic cell cycle	0.000142	0.0149	1.4	17495	419	3103	104	0.561%	0.847	0.8	1
GO:0033043	regulation of organelle organization	0.000142	0.0148	1.25	17495	972	3103	216	0.495%	0.709	0.669	1
GO:0000724	double-strand break repair via homologous recombination	0.000145	0.015	1.72	17495	141	3103	43	0.120%	0.755	0.575	1
GO:0000725	recombinational repair	0.000145	0.0149	1.72	17495	141	3103	43	0.152%	0.751	0.612	1
GO:0012501	programmed cell death	0.000145	0.0148	1.31	17495	672	3103	156	0.430%	0.815	0.964	1
GO:0015031	protein transport	0.000147	0.0149	1.23	17495	1166	3103	254	2.251%	0.922	0.943	1
GO:0009896	positive regulation of catabolic process	0.00015	0.0149	1.43	17495	358	3103	91	0.072%	0.673	0.761	1
GO:0050657	nucleic acid transport	0.000157	0.0154	1.69	17495	150	3103	45	0.100%	0.946	0.899	1
GO:0050658	RNA transport	0.000157	0.0155	1.69	17495	150	3103	45	0.100%	0.927	0.638	1
GO:0051236	establishment of RNA localization	0.000157	0.0153	1.69	17495	150	3103	45	0.101%	0.933	0.976	1
GO:0031396	regulation of protein ubiquitination	0.00018	0.0173	1.52	17495	253	3103	68	0.068%	0.59	0.769	1
GO:1900044	regulation of protein K63-linked ubiquitination	0.000184	0.0176	4.83	17495	7	3103	6	0.001%	0.669	0.774	1
GO:1902582	single-organism intracellular transport	0.000195	0.0183	1.23	17495	1084	3103	237	0.500%	0.899	0.85	1
GO:0010952	positive regulation of peptidase activity	0.000197	0.0183	1.66	17495	160	3103	47	0.034%	0.592	0.716	1
GO:0051247	positive regulation of protein metabolic process	0.000201	0.0186	1.19	17495	1497	3103	317	0.463%	0.566	0.903	1
GO:0044248	cellular catabolic process	0.00021	0.0193	1.22	17495	1198	3103	259	3.266%	0.851	0.785	1
GO:0000209	protein polyubiquitination	0.000225	0.0205	1.57	17495	205	3103	57	0.066%	0.77	0.767	1
GO:0051052	regulation of DNA metabolic process	0.000226	0.0205	1.46	17495	301	3103	78	0.245%	0.655	0.537	1
GO:0009894	regulation of catabolic process	0.000227	0.0204	1.3	17495	678	3103	156	0.146%	0.725	0.53	1
GO:0009411	response to UV	0.000246	0.022	1.73	17495	127	3103	39	0.054%	0.926	0.812	1
GO:0006919	activation of cysteine-type endopeptidase activity involved in apoptotic process	0.000257	0.0229	1.86	17495	94	3103	31	0.015%	0.555	0.965	1
GO:0031329	regulation of cellular catabolic process	0.000258	0.0228	1.32	17495	576	3103	135	0.093%	0.696	0.918	1
GO:1901185	negative regulation of ERBB signaling pathway	0.000266	0.0234	2.31	17495	44	3103	18	0.007%	0.705	0.914	1
GO:2001056	positive regulation of cysteine-type endopeptidase activity	0.000268	0.0233	1.7	17495	136	3103	41	0.025%	0.596	0.973	1
GO:2001233	regulation of apoptotic signaling pathway	0.00027	0.0234	1.4	17495	378	3103	94	0.074%	0.657	0.919	1
GO:0000375	RNA splicing, via transesterification reactions	0.000316	0.0268	1.54	17495	212	3103	58	0.320%	0.79	0.95	1
GO:0006913	nucleocytoplasmic transport	0.000316	0.0267	1.54	17495	212	3103	58	0.237%	0.929	0.788	1
GO:0033673	negative regulation of kinase activity	0.000316	0.0265	1.54	17495	212	3103	58	0.077%	0.633	0.978	1
GO:0009893	positive regulation of metabolic process	0.000317	0.0265	1.12	17495	3408	3103	674	1.048%	0.654	0.867	1
GO:0097190	apoptotic signaling pathway	0.000337	0.0279	1.41	17495	347	3103	87	0.117%	0.669	0.806	1
GO:0065003	macromolecular complex assembly	0.000354	0.0292	1.21	17495	1218	3103	261	1.497%	0.876	0.647	1
GO:1901991	negative regulation of mitotic cell cycle phase transition	0.000354	0.029	1.64	17495	155	3103	45	0.088%	0.659	0.951	1
GO:0031324	negative regulation of cellular metabolic process	0.000356	0.029	1.15	17495	2252	3103	458	1.165%	0.596	0.97	1
GO:2001020	regulation of response to DNA damage stimulus	0.000376	0.0304	1.68	17495	138	3103	41	0.078%	0.719	0.842	1
GO:0032268	regulation of cellular protein metabolic process	0.000408	0.0327	1.14	17495	2330	3103	472	1.473%	0.539	0.766	1
GO:0032200	telomere organization	0.000411	0.0326	1.88	17495	84	3103	28	0.133%	0.895	0.627	1
GO:0080134	regulation of response to stress	0.000412	0.0325	1.19	17495	1366	3103	289	0.337%	0.72	0.74	1
GO:0031331	positive regulation of cellular catabolic process	0.00042	0.0329	1.44	17495	302	3103	77	0.058%	0.653	0.888	1
GO:0006915	apoptotic process	0.000426	0.0332	1.29	17495	647	3103	148	0.406%	0.815	0.979	1
GO:0043122	regulation of I-kappaB kinase/NF-kappaB signaling	0.000428	0.0331	1.51	17495	228	3103	61	0.049%	0.734	0.638	1
GO:0051028	mRNA transport	0.000437	0.0336	1.7	17495	126	3103	38	0.075%	0.929	0.979	1
GO:0009892	negative regulation of metabolic process	0.000452	0.0346	1.13	17495	2541	3103	511	1.260%	0.631	0.918	1
GO:0097202	activation of cysteine-type endopeptidase activity	0.000464	0.0351	1.79	17495	101	3103	32	0.002%	0.644	0.763	1
GO:2001251	negative regulation of chromosome organization	0.000464	0.0353	1.79	17495	101	3103	32	0.061%	0.679	0.866	1
GO:0031057	negative regulation of histone modification	0.000471	0.0355	2.42	17495	35	3103	15	0.013%	0.564	0.803	1
GO:0006888	ER to Golgi vesicle-mediated transport	0.000478	0.0358	1.8	17495	97	3103	31	0.125%	0.928	0.741	1
GO:0043549	regulation of kinase activity	0.000484	0.036	1.25	17495	855	3103	189	0.319%	0.668	0.965	1
GO:0032270	positive regulation of cellular protein metabolic process	0.00049	0.0363	1.19	17495	1406	3103	296	0.445%	0.539	0.899	1
GO:0031397	negative regulation of protein ubiquitination	0.000492	0.0363	1.68	17495	131	3103	39	0.017%	0.576	0.896	1
GO:1903321	negative regulation of protein modification by small protein conjugation or removal	0.000521	0.038	1.65	17495	140	3103	41	0.020%	0.575	0.904	1
GO:0000377	RNA splicing, via transesterification reactions with bulged adenosine as nucleophile	0.000536	0.0389	1.53	17495	207	3103	56	0.318%	0.789	0.995	1
GO:0000398	mRNA splicing, via spliceosome	0.000536	0.0387	1.53	17495	207	3103	56	0.315%	0.776	0.876	1
GO:0061013	regulation of mRNA catabolic process	0.000551	0.0396	2.82	17495	22	3103	11	0.010%	0.678	0.897	1
GO:0006950	response to stress	0.000559	0.0399	1.12	17495	2939	3103	584	4.575%	0.908	0.559	1
GO:0018279	protein N-linked glycosylation via asparagine	0.000578	0.0411	1.57	17495	176	3103	49	0.015%	0.761	0.718	1
GO:0061014	positive regulation of mRNA catabolic process	0.000587	0.0415	2.97	17495	19	3103	10	0.007%	0.64	0.881	1
GO:2000269	regulation of fibroblast apoptotic process	0.000589	0.0412	3.17	17495	16	3103	9	0.003%	0.761	0.67	1
GO:0051169	nuclear transport	0.000599	0.0417	1.51	17495	217	3103	58	0.239%	0.929	0.788	1
GO:0031399	regulation of protein modification process	0.000601	0.0416	1.17	17495	1667	3103	345	0.565%	0.559	0.873	1
GO:0000723	telomere maintenance	0.000643	0.0441	1.86	17495	82	3103	27	0.133%	0.68	0.507	1
GO:0051248	negative regulation of protein metabolic process	0.000648	0.0443	1.22	17495	1008	3103	218	0.435%	0.552	0.874	1
GO:0072431	signal transduction involved in mitotic G1 DNA damage checkpoint	0.000649	0.0437	1.96	17495	66	3103	23	0.002%	0.676	0.941	1
GO:1902400	intracellular signal transduction involved in G1 DNA damage checkpoint	0.000649	0.0439	1.96	17495	66	3103	23	0.002%	0.677	0.514	1
GO:0018196	peptidyl-asparagine modification	0.000663	0.0444	1.56	17495	177	3103	49	0.015%	0.808	0.574	1
GO:1903322	positive regulation of protein modification by small protein conjugation or removal	0.000664	0.0442	1.55	17495	186	3103	51	0.049%	0.563	0.96	1
GO:0032269	negative regulation of cellular protein metabolic process	0.00067	0.0444	1.23	17495	942	3103	205	0.423%	0.524	0.905	1
GO:1901990	regulation of mitotic cell cycle phase transition	0.000704	0.0462	1.47	17495	246	3103	64	0.158%	0.707	0.903	1
GO:0031398	positive regulation of protein ubiquitination	0.000709	0.0464	1.56	17495	173	3103	48	0.045%	0.564	0.955	1
GO:0002757	immune response-activating signal transduction	0.000741	0.0482	1.37	17495	384	3103	93	0.066%	0.674	0.651	1
GO:0044403	symbiosis, encompassing mutualism through parasitism	0.000742	0.0478	1.28	17495	610	3103	139	0.168%	0.984	0.911	1
GO:0071901	negative regulation of protein serine/threonine kinase activity	0.000748	0.048	1.71	17495	112	3103	34	0.048%	0.55	0.965	1
GO:0006468	protein phosphorylation	0.00075	0.0479	1.23	17495	898	3103	196	4.137%	0.695	0.64	1
GO:0045859	regulation of protein kinase activity	0.000774	0.0492	1.24	17495	812	3103	179	0.295%	0.548	0.879	1
GO:0072413	signal transduction involved in mitotic cell cycle checkpoint	0.000825	0.0515	1.94	17495	67	3103	23	0.009%	0.669	0.974	1
GO:1900034	regulation of cellular response to heat	0.000825	0.0513	1.91	17495	71	3103	24	0.004%	0.763	0.686	1
GO:1902402	signal transduction involved in mitotic DNA damage checkpoint	0.000825	0.0517	1.94	17495	67	3103	23	0.008%	0.657	0.935	1
GO:1902403	signal transduction involved in mitotic DNA integrity checkpoint	0.000825	0.052	1.94	17495	67	3103	23	0.008%	0.67	0.993	1
GO:0044770	cell cycle phase transition	0.000835	0.0517	1.42	17495	285	3103	72	0.207%	0.852	0.726	1
GO:0018209	peptidyl-serine modification	0.000849	0.0523	1.65	17495	130	3103	38	0.093%	0.783	0.656	1
GO:0051172	negative regulation of nitrogen compound metabolic process	0.000881	0.054	1.17	17495	1450	3103	302	0.792%	0.617	0.93	1
GO:0043281	regulation of cysteine-type endopeptidase activity involved in apoptotic process	0.000884	0.054	1.5	17495	211	3103	56	0.041%	0.564	0.954	1
GO:0051649	establishment of localization in cell	0.000886	0.0539	1.16	17495	1750	3103	359	1.679%	0.919	0.925	1
GO:0061087	positive regulation of histone H3-K27 methylation	0.000895	0.0542	4.7	17495	6	3103	5	0.001%	0.614	0.897	1
GO:1901987	regulation of cell cycle phase transition	0.00091	0.0548	1.44	17495	267	3103	68	0.163%	0.711	0.959	1
GO:1902237	positive regulation of endoplasmic reticulum stress-induced intrinsic apoptotic signaling pathway	0.000927	0.0556	3.59	17495	11	3103	7	0.002%	0.674	0.763	1
GO:0031060	regulation of histone methylation	0.000972	0.0573	2.06	17495	52	3103	19	0.020%	0.596	0.875	1
GO:0061086	negative regulation of histone H3-K27 methylation	0.000988	0.0573	5.64	17495	4	3103	4	0.001%	0.604	0.942	1
GO:1900045	negative regulation of protein K63-linked ubiquitination	0.000988	0.058	5.64	17495	4	3103	4	0.001%	0.638	0.912	1
GO:1902915	negative regulation of protein polyubiquitination	0.000988	0.0578	5.64	17495	4	3103	4	0.001%	0.637	0.914	1
GO:0010629	negative regulation of gene expression	0.000997	0.0573	1.17	17495	1458	3103	303	0.784%	0.59	0.929	1
GO:0043414	macromolecule methylation	0.000997	0.0571	1.49	17495	212	3103	56	1.255%	0.769	0.669	1

## Sheet: Module4
GO Term	Description	P-value	FDR q-value	Enrichment	N	B	n	b	frequency	uniqueness	dispensability	eliminated
GO:0031115	negative regulation of microtubule polymerization	9.27e-05	1	8.62	17495	8	1269	5	0.003%	0.742	0	0
GO:0055078	sodium ion homeostasis	0.000329	1	3.88	17495	32	1269	9	0.007%	0.788	0.125	0
GO:0001957	intramembranous ossification	0.000367	1	9.19	17495	6	1269	4	0.001%	0.687	0.037	0
GO:0042182	ketone catabolic process	0.000369	1	6.89	17495	10	1269	5	0.038%	0.732	0.101	0
GO:0044260	cellular macromolecule metabolic process	0.000499	1	1.12	17495	6367	1269	517	34.276%	0.732	0.191	0
GO:0051865	protein autoubiquitination	0.00052	1	3.16	17495	48	1269	11	0.016%	0.703	0.349	0
GO:0043170	macromolecule metabolic process	0.00068	1	1.11	17495	7050	1269	566	39.491%	0.781	0.224	0
GO:0071704	organic substance metabolic process	0.000853	1	1.09	17495	8571	1269	676	58.357%	0.87	0.02	0
GO:0009226	nucleotide-sugar biosynthetic process	0.000887	1	4.87	17495	17	1269	6	0.142%	0.756	0.019	0
GO:0070647	protein modification by small protein conjugation or removal	0.000989	1	1.41	17495	803	1269	82	0.821%	0.679	0.052	0
GO:0036072	direct ossification	0.000367	1	9.19	17495	6	1269	4	0.001%	0.687	0.632	1

## Sheet: Module5
GO Term	Description	P-value	FDR q-value	Enrichment	N	B	n	b	frequency	uniqueness	dispensability	eliminated
GO:0034641	cellular nitrogen compound metabolic process	2.6e-13	3.6e-09	1.3	17495	4867	1432	519	34.137%	0.735	0.261	0
GO:0006807	nitrogen compound metabolic process	5.49e-13	3.8e-09	1.28	17495	5205	1432	547	38.744%	0.94	0.032	0
GO:0006139	nucleobase-containing compound metabolic process	9.7e-11	4.48e-07	1.3	17495	4161	1432	442	26.547%	0.673	0.484	0
GO:0046483	heterocycle metabolic process	3.79e-10	1.31e-06	1.28	17495	4346	1432	455	29.664%	0.833	0.176	0
GO:0006725	cellular aromatic compound metabolic process	4.76e-10	1.32e-06	1.28	17495	4364	1432	456	29.628%	0.833	0.245	0
GO:1901360	organic cyclic compound metabolic process	6.42e-10	1.48e-06	1.26	17495	4588	1432	475	30.324%	0.882	0.098	0
GO:0010467	gene expression	1.46e-09	2.9e-06	1.7	17495	913	1432	127	19.671%	0.845	0.225	0
GO:0044237	cellular metabolic process	2.52e-09	4.36e-06	1.16	17495	8132	1432	772	53.061%	0.872	0.088	0
GO:1901564	organonitrogen compound metabolic process	3.13e-09	4.83e-06	1.49	17495	1624	1432	198	17.886%	0.785	0.415	0
GO:0009987	cellular process	4.63e-09	5.83e-06	1.09	17495	12558	1432	1120	63.780%	0.993	0	0
GO:0044238	primary metabolic process	7.24e-09	8.36e-06	1.15	17495	8281	1432	781	53.743%	0.937	0.111	0
GO:0071704	organic substance metabolic process	2.35e-08	2.51e-05	1.14	17495	8571	1432	801	58.357%	0.936	0.12	0
GO:0043603	cellular amide metabolic process	4.3e-08	4.26e-05	1.82	17495	571	1432	85	6.879%	0.773	0.31	0
GO:0034470	ncRNA processing	4.97e-08	4.6e-05	2.16	17495	305	1432	54	2.222%	0.706	0.429	0
GO:0008152	metabolic process	5.31e-08	4.6e-05	1.12	17495	9467	1432	871	75.387%	0.996	0	0
GO:0034660	ncRNA metabolic process	5.36e-08	4.37e-05	1.95	17495	432	1432	69	3.407%	0.718	0	0
GO:0006396	RNA processing	6.33e-08	4.87e-05	1.71	17495	714	1432	100	3.210%	0.707	0.453	0
GO:0055086	nucleobase-containing small molecule metabolic process	7.09e-07	0.00041	1.85	17495	435	1432	66	4.917%	0.662	0.305	0
GO:0006413	translational initiation	1.32e-06	0.000732	2.22	17495	220	1432	40	0.518%	0.72	0.164	0
GO:0006996	organelle organization	1.65e-06	0.000882	1.3	17495	2521	1432	268	3.595%	0.762	0.049	0
GO:0046700	heterocycle catabolic process	2.52e-06	0.00129	1.87	17495	379	1432	58	1.044%	0.762	0.215	0
GO:0044711	single-organism biosynthetic process	5.71e-06	0.00273	1.42	17495	1293	1432	150	10.864%	0.81	0.274	0
GO:0044260	cellular macromolecule metabolic process	7.07e-06	0.00316	1.15	17495	6367	1432	598	34.276%	0.773	0.417	0
GO:0019083	viral transcription	7.35e-06	0.00318	2.67	17495	110	1432	24	0.012%	0.798	0.249	0
GO:0071840	cellular component organization or biogenesis	9.2e-06	0.00386	1.18	17495	4815	1432	465	8.568%	0.984	0	0
GO:0070972	protein localization to endoplasmic reticulum	9.68e-06	0.00395	2.57	17495	119	1432	25	0.187%	0.803	0	0
GO:0044249	cellular biosynthetic process	1.49e-05	0.00528	1.2	17495	3958	1432	389	30.048%	0.777	0.46	0
GO:0072521	purine-containing compound metabolic process	2.37e-05	0.00714	1.86	17495	308	1432	47	2.673%	0.722	0.318	0
GO:0071353	cellular response to interleukin-4	3e-05	0.00865	5	17495	22	1432	9	0.005%	0.932	0.025	0
GO:0016071	mRNA metabolic process	3.19e-05	0.00903	1.62	17495	544	1432	72	0.798%	0.761	0.376	0
GO:1903146	regulation of mitophagy	4.19e-05	0.011	3.76	17495	39	1432	12	0.009%	0.733	0.387	0
GO:0009058	biosynthetic process	5.45e-05	0.013	1.18	17495	4175	1432	403	31.611%	0.942	0.066	0
GO:1901657	glycosyl compound metabolic process	5.67e-05	0.0133	1.87	17495	274	1432	42	2.961%	0.804	0.065	0
GO:0006259	DNA metabolic process	0.000107	0.0229	1.48	17495	734	1432	89	5.607%	0.713	0.386	0
GO:0044710	single-organism metabolic process	0.00015	0.0306	1.16	17495	4408	1432	419	31.682%	0.879	0.175	0
GO:0044281	small molecule metabolic process	0.000161	0.0318	1.25	17495	2211	1432	226	15.138%	0.857	0.382	0
GO:0043170	macromolecule metabolic process	0.000191	0.0369	1.11	17495	7050	1432	641	39.491%	0.876	0.211	0
GO:0010608	posttranscriptional regulation of gene expression	0.000598	0.0891	1.58	17495	410	1432	53	0.719%	0.837	0.256	0
GO:0051186	cofactor metabolic process	0.000644	0.095	1.68	17495	306	1432	42	3.985%	0.878	0.09	0
GO:1901135	carbohydrate derivative metabolic process	0.000646	0.0942	1.41	17495	764	1432	88	6.319%	0.908	0.113	0
GO:0034248	regulation of cellular amide metabolic process	0.000669	0.0966	1.66	17495	316	1432	43	0.700%	0.743	0.488	0
GO:0009451	RNA modification	0.000709	0.0973	2.18	17495	112	1432	20	1.778%	0.74	0.416	0
GO:0032107	regulation of response to nutrient levels	0.000709	0.0983	2.18	17495	112	1432	20	0.011%	0.934	0.195	0
GO:1901566	organonitrogen compound biosynthetic process	4.13e-09	5.73e-06	1.69	17495	881	1432	122	14.064%	0.696	0.506	1
GO:0043604	amide biosynthetic process	8.72e-08	6.36e-05	2.01	17495	377	1432	62	6.374%	0.692	0.887	1
GO:0006412	translation	1.16e-07	8.02e-05	2.16	17495	288	1432	51	5.686%	0.633	0.696	1
GO:0043043	peptide biosynthetic process	1.72e-07	0.000113	2.1	17495	308	1432	53	5.770%	0.652	0.927	1
GO:0090304	nucleic acid metabolic process	3.77e-07	0.000238	1.25	17495	3741	1432	382	21.449%	0.66	0.597	1
GO:0006518	peptide metabolic process	4.92e-07	0.000297	1.89	17495	413	1432	64	5.961%	0.669	0.895	1
GO:0044270	cellular nitrogen compound catabolic process	5.28e-06	0.00262	1.84	17495	379	1432	57	1.045%	0.75	0.726	1
GO:0034655	nucleobase-containing compound catabolic process	6.46e-06	0.00299	1.89	17495	337	1432	52	0.760%	0.719	0.701	1
GO:0016070	RNA metabolic process	1.06e-05	0.00421	1.23	17495	3240	1432	327	15.951%	0.664	0.541	1
GO:0006614	SRP-dependent cotranslational protein targeting to membrane	1.25e-05	0.00479	2.65	17495	106	1432	23	0.138%	0.622	0.788	1
GO:1901361	organic cyclic compound catabolic process	1.42e-05	0.00533	1.75	17495	419	1432	60	1.164%	0.788	0.64	1
GO:0006753	nucleoside phosphate metabolic process	1.48e-05	0.00541	1.79	17495	383	1432	56	4.207%	0.601	0.903	1
GO:0006613	cotranslational protein targeting to membrane	1.72e-05	0.00596	2.6	17495	108	1432	23	0.139%	0.636	0.957	1
GO:0009117	nucleotide metabolic process	1.74e-05	0.00589	1.79	17495	376	1432	55	4.166%	0.599	0.518	1
GO:0016043	cellular component organization	1.99e-05	0.00656	1.17	17495	4779	1432	459	7.239%	0.756	0.78	1
GO:0019439	aromatic compound catabolic process	2.34e-05	0.00753	1.76	17495	389	1432	56	1.164%	0.759	0.734	1
GO:0045047	protein targeting to ER	2.35e-05	0.0074	2.55	17495	110	1432	23	0.164%	0.792	0.984	1
GO:0043933	macromolecular complex subunit organization	2.36e-05	0.00728	1.29	17495	2123	1432	224	2.371%	0.771	0.689	1
GO:1901576	organic substance biosynthetic process	2.58e-05	0.00761	1.19	17495	4096	1432	399	30.365%	0.818	0.658	1
GO:0072599	establishment of protein localization to endoplasmic reticulum	3.69e-05	0.0102	2.49	17495	113	1432	23	0.165%	0.799	0.965	1
GO:0046128	purine ribonucleoside metabolic process	3.7e-05	0.01	2.05	17495	209	1432	35	1.996%	0.597	0.808	1
GO:0006399	tRNA metabolic process	4.1e-05	0.0109	2.11	17495	185	1432	32	2.495%	0.715	0.871	1
GO:0019058	viral life cycle	4.31e-05	0.0111	2.27	17495	145	1432	27	0.109%	0.928	0.838	1
GO:0006414	translational elongation	4.57e-05	0.0115	2.1	17495	186	1432	32	0.777%	0.708	0.534	1
GO:0042278	purine nucleoside metabolic process	5.01e-05	0.0124	2.02	17495	212	1432	35	2.005%	0.597	0.901	1
GO:0006415	translational termination	5.37e-05	0.0131	2.14	17495	171	1432	30	0.201%	0.587	0.703	1
GO:0019637	organophosphate metabolic process	7.62e-05	0.0176	1.49	17495	737	1432	90	6.148%	0.815	0.58	1
GO:0008033	tRNA processing	7.9e-05	0.0179	2.28	17495	134	1432	25	1.345%	0.721	0.82	1
GO:0016241	regulation of macroautophagy	8.74e-05	0.0195	2.61	17495	89	1432	19	0.028%	0.894	0.828	1
GO:0071826	ribonucleoprotein complex subunit organization	9.5e-05	0.0209	2.03	17495	193	1432	32	0.377%	0.781	0.547	1
GO:0033365	protein localization to organelle	9.87e-05	0.0214	1.63	17495	457	1432	61	0.609%	0.799	0.721	1
GO:0009116	nucleoside metabolic process	0.000108	0.0226	1.87	17495	255	1432	39	2.917%	0.587	0.947	1
GO:0044085	cellular component biogenesis	0.00015	0.0309	2.44	17495	100	1432	20	4.355%	0.813	0.696	1
GO:0009119	ribonucleoside metabolic process	0.000159	0.0319	1.89	17495	233	1432	36	2.521%	0.594	0.904	1
GO:0034622	cellular macromolecular complex assembly	0.000187	0.0365	1.51	17495	605	1432	75	1.211%	0.756	0.731	1
GO:0006417	regulation of translation	0.000206	0.039	1.77	17495	290	1432	42	0.692%	0.682	0.55	1
GO:0044271	cellular nitrogen compound biosynthetic process	0.000224	0.0415	1.19	17495	3182	1432	311	22.502%	0.698	0.585	1
GO:0072594	establishment of protein localization to organelle	0.000224	0.0419	1.71	17495	328	1432	46	0.492%	0.79	0.875	1
GO:0006401	RNA catabolic process	0.000237	0.0432	1.89	17495	220	1432	34	0.395%	0.712	0.867	1
GO:0006163	purine nucleotide metabolic process	0.000245	0.044	1.8	17495	265	1432	39	2.435%	0.592	0.925	1
GO:0070670	response to interleukin-4	0.000265	0.0471	3.93	17495	28	1432	9	0.006%	0.963	0.673	1
GO:0006520	cellular amino acid metabolic process	0.0003	0.0527	1.67	17495	351	1432	48	5.591%	0.666	0.583	1
GO:0043624	cellular protein complex disassembly	0.000317	0.055	1.92	17495	197	1432	31	0.270%	0.725	0.929	1
GO:0010506	regulation of autophagy	0.000359	0.0614	1.96	17495	181	1432	29	0.072%	0.891	0.734	1
GO:0046907	intracellular transport	0.000371	0.0626	1.32	17495	1309	1432	141	1.564%	0.797	0.823	1
GO:0090150	establishment of protein localization to membrane	0.000418	0.0697	1.75	17495	272	1432	39	0.358%	0.615	0.906	1
GO:0022618	ribonucleoprotein complex assembly	0.000433	0.0714	1.94	17495	183	1432	29	0.364%	0.775	0.825	1
GO:0051649	establishment of localization in cell	0.00044	0.0717	1.26	17495	1750	1432	181	1.679%	0.8	0.925	1
GO:0006402	mRNA catabolic process	0.000444	0.0716	1.91	17495	192	1432	30	0.232%	0.723	0.825	1
GO:0042255	ribosome assembly	0.000503	0.0801	5.24	17495	14	1432	6	0.164%	0.781	0.924	1
GO:1902582	single-organism intracellular transport	0.000525	0.0827	1.34	17495	1084	1432	119	0.500%	0.769	0.85	1
GO:1990166	protein localization to site of double-strand break	0.000547	0.0852	12.22	17495	3	1432	3	0.001%	0.854	0.563	1
GO:0009112	nucleobase metabolic process	0.000554	0.0854	2.67	17495	64	1432	14	0.481%	0.677	0.673	1
GO:0032435	negative regulation of proteasomal ubiquitin-dependent protein catabolic process	0.000567	0.0863	2.79	17495	57	1432	13	0.006%	0.803	0.567	1
GO:0006144	purine nucleobase metabolic process	0.000585	0.0882	3.3	17495	37	1432	10	0.203%	0.693	0.611	1
GO:0010821	regulation of mitochondrion organization	0.000693	0.0991	1.84	17495	206	1432	31	0.051%	0.791	0.647	1
GO:0019693	ribose phosphate metabolic process	0.000706	0.0999	1.72	17495	270	1432	38	3.032%	0.759	0.784	1
GO:0032104	regulation of response to extracellular stimulus	0.000709	0.0993	2.18	17495	112	1432	20	0.012%	0.934	0.71	1
GO:0016482	cytoplasmic transport	0.000711	0.0967	1.41	17495	756	1432	87	0.076%	0.834	0.566	1
GO:0045184	establishment of protein localization	0.00074	0.0996	1.3	17495	1255	1432	134	2.407%	0.829	0.803	1
GO:0032984	macromolecular complex disassembly	0.000752	0.1	1.79	17495	225	1432	33	0.373%	0.719	0.968	1
GO:1902589	single-organism organelle organization	0.00079	0.104	1.24	17495	1860	1432	189	1.399%	0.726	0.641	1
GO:0000956	nuclear-transcribed mRNA catabolic process	0.000795	0.104	1.89	17495	181	1432	28	0.137%	0.735	0.871	1
GO:0009150	purine ribonucleotide metabolic process	0.000797	0.103	1.75	17495	244	1432	35	2.353%	0.586	0.945	1
GO:0043241	protein complex disassembly	0.000817	0.105	1.8	17495	217	1432	32	0.351%	0.72	0.963	1
GO:0033157	regulation of intracellular protein transport	0.000905	0.115	1.6	17495	359	1432	47	0.078%	0.788	0.611	1
GO:0009165	nucleotide biosynthetic process	0.000931	0.117	1.9	17495	174	1432	27	2.562%	0.601	0.887	1
GO:0006612	protein targeting to membrane	0.000946	0.118	1.87	17495	183	1432	28	0.182%	0.63	0.926	1
GO:0010822	positive regulation of mitochondrion organization	0.00097	0.12	1.95	17495	157	1432	25	0.033%	0.793	0.877	1

## Sheet: Module6
GO Term	Description	P-value	FDR q-value	Enrichment	N	B	n	b	frequency	uniqueness	dispensability	eliminated
GO:0002376	immune system process	6.12e-16	8.49e-12	1.87	17495	1821	849	165	0.600%	0.993	0	0
GO:0048583	regulation of response to stimulus	9.75e-14	6.76e-10	1.52	17495	3479	849	257	1.120%	0.601	0	0
GO:0006952	defense response	1.85e-12	8.56e-09	1.88	17495	1394	849	127	0.568%	0.791	0.382	0
GO:0048518	positive regulation of biological process	2.41e-12	8.34e-09	1.37	17495	5180	849	344	1.744%	0.677	0.31	0
GO:0009893	positive regulation of metabolic process	3.23e-12	8.96e-09	1.49	17495	3408	849	247	1.048%	0.524	0.292	0
GO:0006955	immune response	9.11e-11	2.11e-07	1.86	17495	1243	849	112	0.337%	0.613	0.363	0
GO:0042981	regulation of apoptotic process	1.47e-10	2.92e-07	1.8	17495	1377	849	120	0.313%	0.623	0.258	0
GO:0007166	cell surface receptor signaling pathway	3.74e-10	5.18e-07	1.58	17495	2199	849	169	0.920%	0.564	0.402	0
GO:0043085	positive regulation of catalytic activity	7.42e-10	9.36e-07	1.73	17495	1477	849	124	0.818%	0.656	0.271	0
GO:0006950	response to stress	1.02e-09	1.18e-06	1.47	17495	2939	849	210	4.575%	0.774	0.487	0
GO:0001775	cell activation	6.23e-09	4.32e-06	2.16	17495	600	849	63	0.171%	0.888	0	0
GO:0019222	regulation of metabolic process	2.22e-07	0.000103	1.23	17495	6340	849	378	11.942%	0.61	0.438	0
GO:0006954	inflammatory response	2.32e-07	0.000104	2.25	17495	421	849	46	0.110%	0.793	0.491	0
GO:1903305	regulation of regulated secretory pathway	3.39e-07	0.000138	6.03	17495	41	849	12	0.022%	0.632	0.205	0
GO:0009987	cellular process	4.64e-07	0.000179	1.1	17495	12558	849	671	63.780%	0.997	0	0
GO:0043207	response to external biotic stimulus	1.64e-06	0.000555	1.87	17495	685	849	62	0.300%	0.77	0.358	0
GO:0009607	response to biotic stimulus	2.61e-06	0.000755	1.83	17495	710	849	63	0.342%	0.818	0.363	0
GO:0065009	regulation of molecular function	2.74e-06	0.000774	1.38	17495	2680	849	179	1.726%	0.69	0.311	0
GO:0016337	single organismal cell-cell adhesion	3.87e-06	0.00101	2.09	17495	423	849	43	0.148%	0.831	0.063	0
GO:0065007	biological regulation	4.23e-06	0.00107	1.12	17495	10771	849	584	20.498%	0.994	0	0
GO:0051704	multi-organism process	7.79e-06	0.00171	1.56	17495	1285	849	97	0.751%	0.993	0	0
GO:0016477	cell migration	1.06e-05	0.00226	1.76	17495	726	849	62	0.293%	0.774	0.153	0
GO:0060397	JAK-STAT cascade involved in growth hormone signaling pathway	1.09e-05	0.00229	6.87	17495	24	849	8	0.001%	0.683	0.225	0
GO:0040011	locomotion	4.29e-05	0.00595	1.6	17495	955	849	74	0.997%	0.993	0	0
GO:0048523	negative regulation of cellular process	4.47e-05	0.00613	1.25	17495	3972	849	241	1.830%	0.612	0.329	0
GO:0048519	negative regulation of biological process	6.48e-05	0.00768	1.23	17495	4339	849	259	1.984%	0.673	0.334	0
GO:0009266	response to temperature stimulus	8.13e-05	0.00917	2.37	17495	209	849	24	0.213%	0.824	0.347	0
GO:0090382	phagosome maturation	8.14e-05	0.0091	4.76	17495	39	849	9	0.007%	0.932	0.02	0
GO:0050817	coagulation	8.24e-05	0.00907	1.85	17495	480	849	43	0.051%	0.903	0.059	0
GO:0051174	regulation of phosphorus metabolic process	9.03e-05	0.00942	1.41	17495	1647	849	113	0.580%	0.658	0.386	0
GO:0032879	regulation of localization	0.000101	0.0102	1.34	17495	2261	849	147	0.726%	0.671	0.281	0
GO:0022610	biological adhesion	0.000102	0.0103	1.55	17495	998	849	75	0.550%	0.993	0	0
GO:0033036	macromolecule localization	0.000151	0.0139	1.42	17495	1527	849	105	3.030%	0.911	0.327	0
GO:0050896	response to stimulus	0.00017	0.0153	1.2	17495	4905	849	285	12.210%	0.993	0	0
GO:0030036	actin cytoskeleton organization	0.000179	0.016	2.1	17495	275	849	28	0.381%	0.826	0.423	0
GO:0031099	regeneration	0.000202	0.0175	2.67	17495	131	849	17	0.031%	0.93	0.057	0
GO:2000785	regulation of autophagosome assembly	0.000234	0.0196	5.34	17495	27	849	7	0.009%	0.729	0.43	0
GO:0030029	actin filament-based process	0.000268	0.0213	1.97	17495	325	849	31	0.398%	0.881	0.165	0
GO:0046777	protein autophosphorylation	0.000325	0.0241	2.3	17495	188	849	21	0.077%	0.894	0.024	0
GO:0051246	regulation of protein metabolic process	0.000332	0.0242	1.29	17495	2486	849	156	1.551%	0.644	0.429	0
GO:0006914	autophagy	0.000387	0.027	1.92	17495	332	849	31	0.230%	0.963	0.026	0
GO:0061383	trabecula morphogenesis	0.000531	0.0344	6.87	17495	15	849	5	0.010%	0.933	0.414	0
GO:0060670	branching involved in labyrinthine layer morphogenesis	0.00057	0.0359	9.16	17495	9	849	4	0.002%	0.906	0.428	0
GO:0006793	phosphorus metabolic process	0.000606	0.0373	1.33	17495	1875	849	121	13.507%	0.938	0.065	0
GO:0008219	cell death	0.000746	0.0434	1.57	17495	711	849	54	0.458%	0.88	0.171	0
GO:0016265	death	0.000746	0.0432	1.57	17495	711	849	54	0.143%	0.992	0	0
GO:0006468	protein phosphorylation	0.000802	0.045	1.49	17495	898	849	65	4.137%	0.859	0.456	0
GO:0051649	establishment of localization in cell	0.000913	0.0492	1.33	17495	1750	849	113	1.679%	0.906	0.363	0
GO:0043067	regulation of programmed cell death	2.32e-10	4.02e-07	1.78	17495	1387	849	120	0.322%	0.623	0.983	1
GO:0010941	regulation of cell death	2.56e-10	3.94e-07	1.75	17495	1468	849	125	0.344%	0.625	0.937	1
GO:0050776	regulation of immune response	1.22e-09	1.3e-06	1.95	17495	932	849	88	0.150%	0.433	0.834	1
GO:0044093	positive regulation of molecular function	1.32e-09	1.3e-06	1.65	17495	1734	849	139	0.890%	0.657	0.837	1
GO:0043065	positive regulation of apoptotic process	1.79e-09	1.65e-06	2.27	17495	554	849	61	0.105%	0.533	0.906	1
GO:0043068	positive regulation of programmed cell death	2.53e-09	2.19e-06	2.25	17495	559	849	61	0.109%	0.532	0.99	1
GO:0010942	positive regulation of cell death	2.83e-09	2.31e-06	2.21	17495	588	849	63	0.114%	0.534	0.901	1
GO:0048522	positive regulation of cellular process	3.41e-09	2.63e-06	1.34	17495	4500	849	293	1.585%	0.518	0.914	1
GO:0007165	signal transduction	4.8e-09	3.5e-06	1.33	17495	4684	849	302	6.621%	0.486	0.847	1
GO:0080134	regulation of response to stress	1.09e-08	7.16e-06	1.7	17495	1366	849	113	0.337%	0.536	0.542	1
GO:0002682	regulation of immune system process	1.43e-08	9.01e-06	1.66	17495	1486	849	120	0.252%	0.537	0.871	1
GO:0035556	intracellular signal transduction	1.47e-08	8.85e-06	1.6	17495	1750	849	136	4.000%	0.508	0.641	1
GO:1902531	regulation of intracellular signal transduction	3.89e-08	2.25e-05	1.63	17495	1529	849	121	0.547%	0.496	0.815	1
GO:0002252	immune effector process	4.16e-08	2.31e-05	2.31	17495	437	849	49	0.185%	0.733	0.849	1
GO:0002684	positive regulation of immune system process	5.29e-08	2.82e-05	1.88	17495	856	849	78	0.165%	0.44	0.925	1
GO:0048584	positive regulation of response to stimulus	7.92e-08	4.07e-05	1.54	17495	1918	849	143	0.461%	0.441	0.839	1
GO:0002757	immune response-activating signal transduction	1.1e-07	5.47e-05	2.36	17495	384	849	44	0.066%	0.366	0.92	1
GO:0050790	regulation of catalytic activity	1.48e-07	7.09e-05	1.48	17495	2214	849	159	1.575%	0.641	0.899	1
GO:0050778	positive regulation of immune response	2.54e-07	0.00011	2.04	17495	576	849	57	0.112%	0.367	0.898	1
GO:0051345	positive regulation of hydrolase activity	2.86e-07	0.00012	1.85	17495	800	849	72	0.559%	0.663	0.937	1
GO:0002253	activation of immune response	4.56e-07	0.000181	2.2	17495	431	849	46	0.079%	0.377	0.938	1
GO:0031325	positive regulation of cellular metabolic process	6.98e-07	0.000262	1.39	17495	2804	849	189	1.004%	0.508	0.869	1
GO:0045321	leukocyte activation	9.29e-07	0.000339	2.24	17495	387	849	42	0.145%	0.644	0.832	1
GO:0051056	regulation of small GTPase mediated signal transduction	9.38e-07	0.000333	2.53	17495	269	849	33	0.218%	0.523	0.833	1
GO:0031347	regulation of defense response	1.32e-06	0.000456	1.84	17495	741	849	66	0.132%	0.548	0.765	1
GO:0032496	response to lipopolysaccharide	1.78e-06	0.000587	2.5	17495	264	849	32	0.043%	0.785	0.835	1
GO:0002237	response to molecule of bacterial origin	1.81e-06	0.000584	2.45	17495	277	849	33	0.049%	0.785	0.849	1
GO:0009966	regulation of signal transduction	1.94e-06	0.000612	1.4	17495	2486	849	169	0.857%	0.482	0.93	1
GO:0045087	innate immune response	1.96e-06	0.000602	1.75	17495	858	849	73	0.148%	0.6	0.872	1
GO:0070486	leukocyte aggregation	2.1e-06	0.000632	2.67	17495	216	849	28	0.083%	0.831	0.944	1
GO:0050900	leukocyte migration	2.34e-06	0.00069	2.55	17495	242	849	30	0.060%	0.62	0.776	1
GO:0045088	regulation of innate immune response	3.32e-06	0.000919	2.2	17495	365	849	39	0.065%	0.438	0.919	1
GO:0007159	leukocyte cell-cell adhesion	3.57e-06	0.00097	2.5	17495	247	849	30	0.090%	0.835	0.949	1
GO:0051336	regulation of hydrolase activity	3.73e-06	0.000995	1.6	17495	1213	849	94	0.855%	0.657	0.854	1
GO:0050865	regulation of cell activation	4.02e-06	0.00103	2.05	17495	452	849	45	0.092%	0.636	0.94	1
GO:0002429	immune response-activating cell surface receptor signaling pathway	4.62e-06	0.00114	2.39	17495	276	849	32	0.036%	0.377	0.954	1
GO:0010604	positive regulation of macromolecule metabolic process	5.21e-06	0.00127	1.36	17495	2744	849	181	0.988%	0.517	0.979	1
GO:0043300	regulation of leukocyte degranulation	5.52e-06	0.00132	5.72	17495	36	849	10	0.006%	0.507	0.857	1
GO:0050663	cytokine secretion	5.52e-06	0.0013	5.72	17495	36	849	10	0.034%	0.777	0.591	1
GO:0050867	positive regulation of cell activation	6.75e-06	0.00156	2.35	17495	281	849	32	0.054%	0.534	0.905	1
GO:0038094	Fc-gamma receptor signaling pathway	6.99e-06	0.00159	3.82	17495	81	849	15	0.002%	0.512	0.62	1
GO:0033003	regulation of mast cell activation	7.23e-06	0.00162	5.57	17495	37	849	10	0.006%	0.567	0.663	1
GO:0002694	regulation of leukocyte activation	8.46e-06	0.00183	2.05	17495	422	849	42	0.086%	0.505	0.959	1
GO:0071593	lymphocyte aggregation	1.11e-05	0.0023	2.55	17495	210	849	26	0.082%	0.831	0.996	1
GO:0001817	regulation of cytokine production	1.12e-05	0.00228	1.89	17495	544	849	50	0.108%	0.676	0.907	1
GO:0032101	regulation of response to external stimulus	1.14e-05	0.00229	1.7	17495	838	849	69	0.160%	0.536	0.732	1
GO:0050777	negative regulation of immune response	1.18e-05	0.00233	3.2	17495	116	849	18	0.029%	0.447	0.735	1
GO:0010646	regulation of cell communication	1.23e-05	0.0024	1.33	17495	2856	849	185	0.929%	0.645	0.521	1
GO:0050789	regulation of biological process	1.23e-05	0.00237	1.12	17495	10262	849	557	19.373%	0.606	0.669	1
GO:0043547	positive regulation of GTPase activity	1.3e-05	0.00246	1.96	17495	473	849	45	0.470%	0.668	0.921	1
GO:0046649	lymphocyte activation	1.38e-05	0.00258	2.2	17495	318	849	34	0.120%	0.646	0.959	1
GO:0098602	single organism cell adhesion	1.38e-05	0.00255	1.99	17495	445	849	43	0.161%	0.847	0.801	1
GO:0060627	regulation of vesicle-mediated transport	1.58e-05	0.00289	2.06	17495	390	849	39	0.117%	0.631	0.688	1
GO:0071496	cellular response to external stimulus	1.72e-05	0.0031	2.44	17495	228	849	27	0.446%	0.773	0.754	1
GO:0002433	immune response-regulating cell surface receptor signaling pathway involved in phagocytosis	1.75e-05	0.00311	3.75	17495	77	849	14	0.002%	0.49	0.719	1
GO:0038096	Fc-gamma receptor signaling pathway involved in phagocytosis	1.75e-05	0.00307	3.75	17495	77	849	14	0.001%	0.442	0.904	1
GO:0002764	immune response-regulating signaling pathway	2.1e-05	0.00364	1.85	17495	557	849	50	0.069%	0.434	0.923	1
GO:0010563	negative regulation of phosphorus metabolic process	2.32e-05	0.00397	1.9	17495	499	849	46	0.182%	0.617	0.811	1
GO:0045936	negative regulation of phosphate metabolic process	2.32e-05	0.00392	1.9	17495	499	849	46	0.182%	0.612	0.745	1
GO:0002431	Fc receptor mediated stimulatory signaling pathway	2.37e-05	0.00396	3.65	17495	79	849	14	0.003%	0.451	0.737	1
GO:0002696	positive regulation of leukocyte activation	2.41e-05	0.00398	2.27	17495	272	849	30	0.053%	0.437	0.99	1
GO:0031349	positive regulation of defense response	2.71e-05	0.00442	2.03	17495	385	849	38	0.066%	0.476	0.813	1
GO:0042110	T cell activation	2.71e-05	0.00433	2.48	17495	208	849	25	0.081%	0.589	0.987	1
GO:0070489	T cell aggregation	2.71e-05	0.00438	2.48	17495	208	849	25	0.081%	0.589	0.999	1
GO:0009306	protein secretion	2.98e-05	0.0047	2.99	17495	124	849	18	0.529%	0.78	0.805	1
GO:0023051	regulation of signaling	3.03e-05	0.00472	1.32	17495	2807	849	180	0.934%	0.652	0.536	1
GO:0001819	positive regulation of cytokine production	3.28e-05	0.00505	2.04	17495	374	849	37	0.070%	0.568	0.954	1
GO:1903034	regulation of response to wounding	3.28e-05	0.005	2.04	17495	374	849	37	0.033%	0.588	0.774	1
GO:0048870	cell motility	3.35e-05	0.00505	1.67	17495	802	849	65	0.633%	0.761	0.923	1
GO:0043087	regulation of GTPase activity	3.78e-05	0.00563	1.85	17495	524	849	47	0.510%	0.666	0.81	1
GO:0034109	homotypic cell-cell adhesion	3.79e-05	0.00559	2.26	17495	265	849	29	0.015%	0.851	0.838	1
GO:0033006	regulation of mast cell activation involved in immune response	3.88e-05	0.00561	5.89	17495	28	849	8	0.005%	0.43	0.973	1
GO:0043304	regulation of mast cell degranulation	3.88e-05	0.00567	5.89	17495	28	849	8	0.005%	0.375	0.947	1
GO:0050718	positive regulation of interleukin-1 beta secretion	3.95e-05	0.00565	6.87	17495	21	849	7	0.003%	0.552	0.732	1
GO:0002886	regulation of myeloid leukocyte mediated immunity	4.12e-05	0.00583	5.15	17495	36	849	9	0.006%	0.598	0.663	1
GO:0042326	negative regulation of phosphorylation	4.12e-05	0.00577	2.02	17495	378	849	37	0.117%	0.621	0.965	1
GO:0006935	chemotaxis	4.47e-05	0.00607	2.2	17495	281	849	30	0.475%	0.701	0.816	1
GO:0042330	taxis	4.47e-05	0.00601	2.2	17495	281	849	30	0.480%	0.71	0.854	1
GO:0050794	regulation of cellular process	4.62e-05	0.00616	1.12	17495	9739	849	528	18.840%	0.582	0.761	1
GO:0043122	regulation of I-kappaB kinase/NF-kappaB signaling	4.7e-05	0.00621	2.35	17495	228	849	26	0.049%	0.563	0.667	1
GO:0030155	regulation of cell adhesion	4.83e-05	0.00631	1.77	17495	606	849	52	0.129%	0.662	0.788	1
GO:0080135	regulation of cellular response to stress	5.26e-05	0.00682	1.76	17495	608	849	52	0.182%	0.535	0.877	1
GO:0050716	positive regulation of interleukin-1 secretion	5.55e-05	0.00713	6.56	17495	22	849	7	0.003%	0.552	0.965	1
GO:0015031	protein transport	6.08e-05	0.00774	1.52	17495	1166	849	86	2.251%	0.881	0.618	1
GO:0002218	activation of innate immune response	6.15e-05	0.00768	2.27	17495	245	849	27	0.037%	0.387	0.953	1
GO:0007169	transmembrane receptor protein tyrosine kinase signaling pathway	6.15e-05	0.00775	1.66	17495	770	849	62	0.167%	0.598	0.64	1
GO:0031323	regulation of cellular metabolic process	6.19e-05	0.00766	1.19	17495	5564	849	322	11.662%	0.563	0.619	1
GO:0017157	regulation of exocytosis	6.23e-05	0.00765	2.66	17495	155	849	20	0.044%	0.62	0.835	1
GO:0009605	response to external stimulus	6.29e-05	0.00764	1.49	17495	1269	849	92	1.370%	0.797	0.501	1
GO:0043069	negative regulation of programmed cell death	6.29e-05	0.00758	1.64	17495	819	849	65	0.177%	0.6	0.984	1
GO:0098542	defense response to other organism	6.39e-05	0.00763	2.02	17495	357	849	35	0.220%	0.741	0.948	1
GO:0019220	regulation of phosphate metabolic process	6.52e-05	0.00766	1.43	17495	1634	849	113	0.579%	0.618	0.974	1
GO:0051251	positive regulation of lymphocyte activation	6.6e-05	0.00769	2.26	17495	246	849	27	0.048%	0.44	0.922	1
GO:0050764	regulation of phagocytosis	6.9e-05	0.00798	3.75	17495	66	849	12	0.013%	0.631	0.777	1
GO:0007596	blood coagulation	7.49e-05	0.00858	1.85	17495	478	849	43	0.048%	0.626	0.851	1
GO:1903307	positive regulation of regulated secretory pathway	7.65e-05	0.00869	6.27	17495	23	849	7	0.008%	0.561	0.879	1
GO:0043066	negative regulation of apoptotic process	8.15e-05	0.00903	1.63	17495	810	849	64	0.173%	0.6	0.944	1
GO:0050727	regulation of inflammatory response	8.33e-05	0.00909	2.19	17495	263	849	28	0.051%	0.546	0.888	1
GO:0045893	positive regulation of transcription, DNA-templated	8.46e-05	0.00917	1.46	17495	1400	849	99	0.519%	0.526	0.915	1
GO:1903508	positive regulation of nucleic acid-templated transcription	8.46e-05	0.00909	1.46	17495	1400	849	99	0.519%	0.526	0.994	1
GO:0045089	positive regulation of innate immune response	8.51e-05	0.00908	2.12	17495	291	849	30	0.049%	0.379	0.902	1
GO:0007229	integrin-mediated signaling pathway	8.91e-05	0.00943	3.43	17495	78	849	13	0.056%	0.626	0.67	1
GO:0007155	cell adhesion	9e-05	0.00945	1.55	17495	994	849	75	0.544%	0.884	0.889	1
GO:0007599	hemostasis	9.49e-05	0.00982	1.83	17495	483	849	43	0.049%	0.756	0.945	1
GO:0045628	regulation of T-helper 2 cell differentiation	9.62e-05	0.00988	9.37	17495	11	849	5	0.002%	0.43	0.941	1
GO:0002758	innate immune response-activating signal transduction	9.67e-05	0.00985	2.25	17495	238	849	26	0.032%	0.375	0.945	1
GO:0008104	protein localization	0.000103	0.0103	1.43	17495	1512	849	105	2.626%	0.883	0.912	1
GO:0051249	regulation of lymphocyte activation	0.000105	0.0104	1.97	17495	366	849	35	0.075%	0.508	0.981	1
GO:1902680	positive regulation of RNA biosynthetic process	0.000109	0.0108	1.44	17495	1427	849	100	0.521%	0.526	0.989	1
GO:0045184	establishment of protein localization	0.000112	0.0109	1.48	17495	1255	849	90	2.407%	0.881	0.943	1
GO:0035023	regulation of Rho protein signal transduction	0.000116	0.0112	3.03	17495	102	849	15	0.125%	0.539	0.946	1
GO:0051254	positive regulation of RNA metabolic process	0.000116	0.0112	1.44	17495	1464	849	102	0.535%	0.526	0.969	1
GO:0008154	actin polymerization or depolymerization	0.000123	0.0118	4.52	17495	41	849	9	0.153%	0.836	0.916	1
GO:0042325	regulation of phosphorylation	0.000124	0.0118	1.45	17495	1397	849	98	0.468%	0.622	0.947	1
GO:0043123	positive regulation of I-kappaB kinase/NF-kappaB signaling	0.000129	0.0122	2.46	17495	176	849	21	0.037%	0.483	0.963	1
GO:0002828	regulation of type 2 immune response	0.000138	0.0129	5.77	17495	25	849	7	0.005%	0.52	0.651	1
GO:0046578	regulation of Ras protein signal transduction	0.00014	0.013	2.44	17495	177	849	21	0.194%	0.526	0.857	1
GO:0060548	negative regulation of cell death	0.00015	0.0139	1.57	17495	877	849	67	0.191%	0.599	0.94	1
GO:0009891	positive regulation of biosynthetic process	0.000151	0.0138	1.38	17495	1757	849	118	0.674%	0.532	0.94	1
GO:0051707	response to other organism	0.000159	0.0144	1.81	17495	479	849	42	0.299%	0.77	0.974	1
GO:0050863	regulation of T cell activation	0.000179	0.0159	2.1	17495	275	849	28	0.051%	0.465	0.955	1
GO:0030041	actin filament polymerization	0.000181	0.016	5.55	17495	26	849	7	0.128%	0.835	0.9	1
GO:0050706	regulation of interleukin-1 beta secretion	0.000181	0.0158	5.55	17495	26	849	7	0.004%	0.631	0.972	1
GO:0001932	regulation of protein phosphorylation	0.000185	0.0161	1.45	17495	1308	849	92	0.430%	0.597	0.871	1
GO:2000116	regulation of cysteine-type endopeptidase activity	0.000207	0.0178	2.23	17495	222	849	24	0.044%	0.667	0.652	1
GO:0010628	positive regulation of gene expression	0.000208	0.0178	1.39	17495	1664	849	112	0.653%	0.531	0.936	1
GO:0034110	regulation of homotypic cell-cell adhesion	0.000225	0.0191	2.04	17495	293	849	29	0.005%	0.693	0.782	1
GO:0051248	negative regulation of protein metabolic process	0.000232	0.0196	1.51	17495	1008	849	74	0.435%	0.609	0.814	1
GO:0090200	positive regulation of release of cytochrome c from mitochondria	0.000234	0.0195	5.34	17495	27	849	7	0.005%	0.477	0.729	1
GO:0060326	cell chemotaxis	0.00024	0.02	2.48	17495	158	849	19	0.060%	0.641	0.832	1
GO:0031328	positive regulation of cellular biosynthetic process	0.000247	0.0204	1.37	17495	1725	849	115	0.670%	0.52	0.967	1
GO:0002703	regulation of leukocyte mediated immunity	0.000255	0.0209	2.54	17495	146	849	18	0.029%	0.566	0.84	1
GO:2001235	positive regulation of apoptotic signaling pathway	0.00026	0.0212	2.34	17495	185	849	21	0.031%	0.448	0.914	1
GO:0033673	negative regulation of kinase activity	0.000265	0.0215	2.24	17495	212	849	23	0.077%	0.605	0.978	1
GO:0006796	phosphate-containing compound metabolic process	0.000267	0.0215	1.36	17495	1818	849	120	13.110%	0.892	0.664	1
GO:0048585	negative regulation of response to stimulus	0.000267	0.0214	1.44	17495	1270	849	89	0.344%	0.502	0.816	1
GO:2000514	regulation of CD4-positive, alpha-beta T cell activation	0.000268	0.0212	4.58	17495	36	849	8	0.007%	0.514	0.8	1
GO:0001933	negative regulation of protein phosphorylation	0.000273	0.0215	1.94	17495	340	849	32	0.110%	0.604	0.96	1
GO:0051270	regulation of cellular component movement	0.000275	0.0215	1.62	17495	698	849	55	0.169%	0.591	0.751	1
GO:0040012	regulation of locomotion	0.000282	0.022	1.61	17495	715	849	56	0.183%	0.662	0.752	1
GO:0032731	positive regulation of interleukin-1 beta production	0.000299	0.023	5.15	17495	28	849	7	0.004%	0.623	0.977	1
GO:0050704	regulation of interleukin-1 secretion	0.000299	0.0229	5.15	17495	28	849	7	0.005%	0.629	0.951	1
GO:1902622	regulation of neutrophil migration	0.000299	0.0231	5.15	17495	28	849	7	0.006%	0.5	0.663	1
GO:0060341	regulation of cellular localization	0.000303	0.0231	1.46	17495	1171	849	83	0.194%	0.631	0.774	1
GO:1903037	regulation of leukocyte cell-cell adhesion	0.000305	0.0231	2.03	17495	284	849	28	0.053%	0.648	0.959	1
GO:0007259	JAK-STAT cascade	0.000312	0.0235	4.03	17495	46	849	9	0.033%	0.646	0.803	1
GO:0007167	enzyme linked receptor protein signaling pathway	0.000319	0.0239	1.51	17495	968	849	71	0.279%	0.585	0.757	1
GO:0045785	positive regulation of cell adhesion	0.000322	0.024	1.9	17495	358	849	33	0.068%	0.551	0.751	1
GO:0002467	germinal center formation	0.000329	0.0243	10.3	17495	8	849	4	0.004%	0.682	0.638	1
GO:0070922	small RNA loading onto RISC	0.000329	0.0242	10.3	17495	8	849	4	0.003%	0.693	0.532	1
GO:0031399	regulation of protein modification process	0.000335	0.0243	1.37	17495	1667	849	111	0.565%	0.624	0.873	1
GO:0071900	regulation of protein serine/threonine kinase activity	0.000351	0.0253	1.82	17495	420	849	37	0.179%	0.599	0.907	1
GO:1903530	regulation of secretion by cell	0.000352	0.0253	1.66	17495	608	849	49	0.134%	0.6	0.91	1
GO:0042345	regulation of NF-kappaB import into nucleus	0.000369	0.0261	3.95	17495	47	849	9	0.008%	0.525	0.875	1
GO:0050766	positive regulation of phagocytosis	0.000369	0.0263	3.95	17495	47	849	9	0.009%	0.551	0.84	1
GO:2000515	negative regulation of CD4-positive, alpha-beta T cell activation	0.000369	0.0264	7.36	17495	14	849	5	0.003%	0.503	0.901	1
GO:0032103	positive regulation of response to external stimulus	0.000374	0.0263	2.07	17495	259	849	26	0.055%	0.477	0.673	1
GO:0050870	positive regulation of T cell activation	0.000375	0.0262	2.28	17495	190	849	21	0.032%	0.408	0.962	1
GO:0002697	regulation of immune effector process	0.000388	0.0269	1.82	17495	407	849	36	0.064%	0.55	0.861	1
GO:0010557	positive regulation of macromolecule biosynthetic process	0.000395	0.0273	1.38	17495	1603	849	107	0.633%	0.53	0.986	1
GO:0032956	regulation of actin cytoskeleton organization	0.000397	0.0272	2.06	17495	260	849	26	0.173%	0.647	0.923	1
GO:0071621	granulocyte chemotaxis	0.0004	0.0273	3.33	17495	68	849	11	0.019%	0.534	0.927	1
GO:0032269	negative regulation of cellular protein metabolic process	0.000402	0.0273	1.51	17495	942	849	69	0.423%	0.596	0.812	1
GO:0002274	myeloid leukocyte activation	0.000434	0.0293	2.94	17495	91	849	13	0.033%	0.671	0.873	1
GO:0072672	neutrophil extravasation	0.000439	0.0295	15.45	17495	4	849	3	0.001%	0.681	0.825	1
GO:0030595	leukocyte chemotaxis	0.000444	0.0297	2.69	17495	115	849	15	0.037%	0.52	0.845	1
GO:0080090	regulation of primary metabolic process	0.000483	0.0322	1.17	17495	5471	849	310	11.675%	0.575	0.871	1
GO:0034112	positive regulation of homotypic cell-cell adhesion	0.000496	0.0329	2.23	17495	194	849	21	0.001%	0.63	0.81	1
GO:0051130	positive regulation of cellular component organization	0.000517	0.0342	1.47	17495	1036	849	74	0.374%	0.539	0.784	1
GO:0002768	immune response-regulating cell surface receptor signaling pathway	0.000525	0.0345	1.75	17495	460	849	39	0.039%	0.441	0.959	1
GO:0007015	actin filament organization	0.000526	0.0344	2.33	17495	168	849	19	0.240%	0.831	0.949	1
GO:1903039	positive regulation of leukocyte cell-cell adhesion	0.000531	0.0345	2.22	17495	195	849	21	0.033%	0.549	0.979	1
GO:0043154	negative regulation of cysteine-type endopeptidase activity involved in apoptotic process	0.000537	0.0346	2.88	17495	93	849	13	0.017%	0.585	0.938	1
GO:0051128	regulation of cellular component organization	0.00056	0.0359	1.32	17495	2035	849	130	1.586%	0.642	0.501	1
GO:0006469	negative regulation of protein kinase activity	0.000568	0.0363	2.21	17495	196	849	21	0.074%	0.594	0.961	1
GO:0032268	regulation of cellular protein metabolic process	0.000568	0.0361	1.29	17495	2330	849	146	1.473%	0.598	0.85	1
GO:0045123	cellular extravasation	0.00057	0.0361	9.16	17495	9	849	4	0.008%	0.653	0.854	1
GO:0032970	regulation of actin filament-based process	0.00058	0.0364	1.98	17495	281	849	27	0.179%	0.675	0.926	1
GO:0045921	positive regulation of exocytosis	0.000586	0.0366	3.19	17495	71	849	11	0.017%	0.543	0.906	1
GO:0097530	granulocyte migration	0.000586	0.0364	3.19	17495	71	849	11	0.022%	0.632	0.942	1
GO:0051247	positive regulation of protein metabolic process	0.000603	0.0373	1.38	17495	1497	849	100	0.463%	0.511	0.904	1
GO:0012501	programmed cell death	0.000609	0.0374	1.59	17495	672	849	52	0.430%	0.807	0.964	1
GO:0043549	regulation of kinase activity	0.000613	0.0374	1.52	17495	855	849	63	0.319%	0.601	0.965	1
GO:0043281	regulation of cysteine-type endopeptidase activity involved in apoptotic process	0.000616	0.0375	2.15	17495	211	849	22	0.041%	0.591	0.843	1
GO:2000145	regulation of cell motility	0.000617	0.0374	1.6	17495	656	849	51	0.154%	0.57	0.979	1
GO:0042221	response to chemical	0.000624	0.0376	1.3	17495	2169	849	137	3.071%	0.782	0.562	1
GO:1902624	positive regulation of neutrophil migration	0.000636	0.0382	5.38	17495	23	849	6	0.005%	0.447	0.889	1
GO:0045935	positive regulation of nucleobase-containing compound metabolic process	0.000644	0.0385	1.35	17495	1661	849	109	0.600%	0.524	0.954	1
GO:0032880	regulation of protein localization	0.000655	0.039	1.5	17495	891	849	65	0.219%	0.618	0.791	1
GO:0032675	regulation of interleukin-6 production	0.000661	0.0392	2.82	17495	95	849	13	0.021%	0.707	0.816	1
GO:2000117	negative regulation of cysteine-type endopeptidase activity	0.000661	0.039	2.82	17495	95	849	13	0.018%	0.643	0.941	1
GO:0002698	negative regulation of immune effector process	0.000731	0.043	2.79	17495	96	849	13	0.024%	0.536	0.89	1
GO:0031324	negative regulation of cellular metabolic process	0.000741	0.0433	1.29	17495	2252	849	141	1.165%	0.598	0.909	1
GO:0060255	regulation of macromolecule metabolic process	0.000761	0.044	1.16	17495	5486	849	309	11.716%	0.573	0.872	1
GO:0045859	regulation of protein kinase activity	0.000768	0.0442	1.52	17495	812	849	60	0.295%	0.585	0.947	1
GO:0033993	response to lipid	0.000781	0.0447	1.55	17495	729	849	55	0.226%	0.801	0.518	1
GO:0008360	regulation of cell shape	0.000784	0.0447	2.46	17495	134	849	16	0.640%	0.617	0.576	1
GO:0040017	positive regulation of locomotion	0.000788	0.0447	1.79	17495	392	849	34	0.087%	0.553	0.754	1
GO:0051173	positive regulation of nitrogen compound metabolic process	0.000791	0.0448	1.34	17495	1743	849	113	0.685%	0.532	0.941	1
GO:0071219	cellular response to molecule of bacterial origin	0.000795	0.0448	2.65	17495	109	849	14	0.028%	0.767	0.957	1
GO:0000045	autophagosome assembly	0.000808	0.0451	3.93	17495	42	849	8	0.035%	0.927	0.918	1
GO:0097190	apoptotic signaling pathway	0.000815	0.0454	1.84	17495	347	849	31	0.117%	0.565	0.876	1
GO:1901700	response to oxygen-containing compound	0.000825	0.0458	1.42	17495	1175	849	81	0.503%	0.795	0.593	1
GO:0070302	regulation of stress-activated protein kinase signaling cascade	0.000832	0.0459	2.19	17495	188	849	20	0.049%	0.552	0.796	1
GO:0042742	defense response to bacterium	0.000843	0.0464	2.14	17495	202	849	21	0.097%	0.753	0.896	1
GO:0030593	neutrophil chemotaxis	0.000847	0.0464	3.27	17495	63	849	10	0.015%	0.54	0.97	1
GO:0032270	positive regulation of cellular protein metabolic process	0.000862	0.047	1.38	17495	1406	849	94	0.445%	0.502	0.9	1
GO:0045807	positive regulation of endocytosis	0.000871	0.0474	2.62	17495	110	849	14	0.025%	0.534	0.891	1
GO:0007264	small GTPase mediated signal transduction	0.000882	0.0478	1.53	17495	783	849	58	0.485%	0.58	0.506	1
GO:0050701	interleukin-1 secretion	0.000914	0.0491	8.24	17495	10	849	4	0.006%	0.788	0.911	1
GO:0018212	peptidyl-tyrosine modification	0.000916	0.049	2.35	17495	149	849	17	0.215%	0.912	0.507	1
GO:0043405	regulation of MAP kinase activity	0.000922	0.0492	1.95	17495	275	849	26	0.079%	0.446	0.761	1
GO:0030335	positive regulation of cell migration	0.000928	0.0493	1.81	17495	365	849	32	0.076%	0.485	0.942	1
GO:0051716	cellular response to stimulus	0.000934	0.0494	1.28	17495	2339	849	145	9.561%	0.73	0.68	1
GO:0016310	phosphorylation	0.000939	0.0495	1.43	17495	1093	849	76	7.764%	0.897	0.755	1
GO:0090199	regulation of release of cytochrome c from mitochondria	0.000951	0.0499	3.83	17495	43	849	8	0.008%	0.534	0.952	1
GO:0030334	regulation of cell migration	0.000965	0.0505	1.6	17495	620	849	48	0.144%	0.567	0.926	1
GO:0019221	cytokine-mediated signaling pathway	0.000974	0.0508	1.67	17495	507	849	41	0.093%	0.594	0.714	1

## Sheet: Module7
GO Term	Description	P-value	FDR q-value	Enrichment	N	B	n	b	frequency	uniqueness	dispensability	eliminated
GO:0044260	cellular macromolecule metabolic process	8.79e-10	1.22e-05	1.36	17495	6367	499	247	34.276%	0.711	0.249	0
GO:0044237	cellular metabolic process	3.64e-09	2.52e-05	1.28	17495	8132	499	296	53.061%	0.859	0.082	0
GO:0044238	primary metabolic process	2.02e-08	9.35e-05	1.26	17495	8281	499	297	53.743%	0.922	0.111	0
GO:0008152	metabolic process	2.11e-08	7.32e-05	1.22	17495	9467	499	330	75.387%	0.991	0	0
GO:0071704	organic substance metabolic process	6.2e-08	0.000172	1.24	17495	8571	499	303	58.357%	0.921	0.12	0
GO:0043170	macromolecule metabolic process	1.87e-07	0.000432	1.28	17495	7050	499	257	39.491%	0.859	0.089	0
GO:0046907	intracellular transport	4.04e-06	0.00699	1.77	17495	1309	499	66	1.564%	0.81	0	0
GO:0006511	ubiquitin-dependent protein catabolic process	7.32e-06	0.0102	2.58	17495	367	499	27	0.584%	0.564	0	0
GO:0034641	cellular nitrogen compound metabolic process	7.92e-06	0.00998	1.32	17495	4867	499	183	34.137%	0.782	0.277	0
GO:0033554	cellular response to stress	2.15e-05	0.0198	1.67	17495	1406	499	67	2.967%	0.842	0.038	0
GO:0090304	nucleic acid metabolic process	6.16e-05	0.0533	1.34	17495	3741	499	143	21.449%	0.696	0.444	0
GO:1903320	regulation of protein modification by small protein conjugation or removal	0.000106	0.0776	2.59	17495	271	499	20	0.078%	0.652	0.271	0
GO:0009987	cellular process	0.000127	0.0799	1.1	17495	12558	499	394	63.780%	0.987	0	0
GO:0006807	nitrogen compound metabolic process	0.000152	0.0917	1.25	17495	5205	499	186	38.744%	0.924	0.088	0
GO:0044249	cellular biosynthetic process	0.000194	0.107	1.3	17495	3958	499	147	30.048%	0.787	0.262	0
GO:0022402	cell cycle process	0.0002	0.103	1.7	17495	1011	499	49	1.053%	0.856	0.04	0
GO:0044267	cellular protein metabolic process	0.000221	0.106	1.34	17495	3240	499	124	14.293%	0.66	0.408	0
GO:0006996	organelle organization	0.000308	0.126	1.39	17495	2521	499	100	3.595%	0.899	0.048	0
GO:0006725	cellular aromatic compound metabolic process	0.000353	0.14	1.27	17495	4364	499	158	29.628%	0.819	0.26	0
GO:0006396	RNA processing	0.000354	0.136	1.82	17495	714	499	37	3.210%	0.738	0.164	0
GO:0046483	heterocycle metabolic process	0.000415	0.147	1.27	17495	4346	499	157	29.664%	0.819	0.26	0
GO:0070647	protein modification by small protein conjugation or removal	0.000455	0.15	1.75	17495	803	499	40	0.821%	0.711	0.395	0
GO:0019538	protein metabolic process	0.000578	0.174	1.28	17495	3923	499	143	18.489%	0.782	0.408	0
GO:0010608	posttranscriptional regulation of gene expression	0.000747	0.207	2.05	17495	410	499	24	0.719%	0.76	0.313	0
GO:0097051	establishment of protein localization to endoplasmic reticulum membrane	0.000812	0.212	35.06	17495	2	499	2	0.001%	0.805	0.483	0
GO:1903233	regulation of calcium ion-dependent exocytosis of neurotransmitter	0.000812	0.208	35.06	17495	2	499	2	0.000%	0.778	0.491	0
GO:0015031	protein transport	0.000902	0.223	1.56	17495	1166	499	52	2.251%	0.871	0.36	0
GO:0016482	cytoplasmic transport	2.64e-06	0.00523	2.09	17495	756	499	45	0.076%	0.838	0.708	1
GO:0043632	modification-dependent macromolecule catabolic process	5.59e-06	0.00862	2.56	17495	383	499	28	0.627%	0.619	0.844	1
GO:0019941	modification-dependent protein catabolic process	1.08e-05	0.0125	2.52	17495	375	499	27	0.612%	0.562	0.985	1
GO:0051603	proteolysis involved in cellular protein catabolic process	1.14e-05	0.0122	2.42	17495	420	499	29	0.759%	0.558	0.963	1
GO:1902582	single-organism intracellular transport	1.17e-05	0.0115	1.81	17495	1084	499	56	0.500%	0.804	0.85	1
GO:0016070	RNA metabolic process	6.18e-05	0.0504	1.37	17495	3240	499	127	15.951%	0.69	0.577	1
GO:0006139	nucleobase-containing compound metabolic process	0.0001	0.0774	1.31	17495	4161	499	155	26.547%	0.753	0.597	1
GO:0030163	protein catabolic process	0.000113	0.078	2.29	17495	383	499	25	0.997%	0.611	0.791	1
GO:0044265	cellular macromolecule catabolic process	0.000119	0.0784	1.94	17495	650	499	36	1.268%	0.611	0.86	1
GO:0043161	proteasome-mediated ubiquitin-dependent protein catabolic process	0.000182	0.105	2.42	17495	304	499	21	0.226%	0.593	0.902	1
GO:0009057	macromolecule catabolic process	0.000194	0.103	1.81	17495	796	499	41	1.953%	0.671	0.646	1
GO:1903047	mitotic cell cycle process	0.000204	0.101	1.87	17495	694	499	37	0.514%	0.862	0.793	1
GO:0010498	proteasomal protein catabolic process	0.000282	0.13	2.34	17495	314	499	21	0.267%	0.591	0.875	1
GO:0032446	protein modification by small protein conjugation	0.000285	0.128	1.84	17495	706	499	37	0.607%	0.663	0.777	1
GO:2000058	regulation of protein ubiquitination involved in ubiquitin-dependent protein catabolic process	0.000289	0.125	3.81	17495	92	499	10	0.009%	0.546	0.698	1
GO:1903322	positive regulation of protein modification by small protein conjugation or removal	0.000296	0.124	2.83	17495	186	499	15	0.049%	0.606	0.934	1
GO:0051649	establishment of localization in cell	0.000356	0.133	1.48	17495	1750	499	74	1.679%	0.813	0.925	1
GO:0031396	regulation of protein ubiquitination	0.000363	0.132	2.49	17495	253	499	18	0.068%	0.633	0.96	1
GO:0000278	mitotic cell cycle	0.000441	0.153	2.09	17495	419	499	25	0.561%	0.861	0.8	1
GO:0031398	positive regulation of protein ubiquitination	0.00045	0.152	2.84	17495	173	499	14	0.045%	0.607	0.854	1
GO:0045862	positive regulation of proteolysis	0.000461	0.149	2.21	17495	349	499	22	0.078%	0.614	0.7	1
GO:0002758	innate immune response-activating signal transduction	0.000501	0.158	2.5	17495	238	499	17	0.032%	0.735	0.936	1
GO:0072594	establishment of protein localization to organelle	0.000504	0.155	2.24	17495	328	499	21	0.492%	0.804	0.805	1
GO:1901576	organic substance biosynthetic process	0.000658	0.194	1.27	17495	4096	499	148	30.365%	0.828	0.658	1
GO:0002218	activation of innate immune response	0.000695	0.201	2.43	17495	245	499	17	0.037%	0.768	0.953	1
GO:0045089	positive regulation of innate immune response	0.000726	0.205	2.29	17495	291	499	19	0.049%	0.766	0.529	1
GO:0044271	cellular nitrogen compound biosynthetic process	0.00077	0.209	1.31	17495	3182	499	119	22.502%	0.76	0.585	1
GO:0010468	regulation of gene expression	0.000801	0.214	1.27	17495	4017	499	145	10.815%	0.691	0.529	1
GO:0045088	regulation of innate immune response	0.000837	0.211	2.11	17495	365	499	22	0.065%	0.802	0.886	1
GO:0044248	cellular catabolic process	0.000965	0.235	1.55	17495	1198	499	53	3.266%	0.676	0.785	1

## Sheet: Module9
GO Term	Description	P-value	FDR q-value	Enrichment	N	B	n	b	frequency	uniqueness	dispensability	eliminated
GO:0044237	cellular metabolic process	3.44e-12	4.77e-08	1.34	17495	8132	468	291	53.061%	0.894	0.059	0
GO:0046907	intracellular transport	3.65e-11	2.53e-07	2.2	17495	1309	468	77	1.564%	0.738	0	0
GO:0044260	cellular macromolecule metabolic process	6.84e-11	3.16e-07	1.4	17495	6367	468	238	34.276%	0.782	0.207	0
GO:0044238	primary metabolic process	1.63e-09	4.53e-06	1.29	17495	8281	468	285	53.743%	0.946	0.111	0
GO:0071704	organic substance metabolic process	2.38e-09	4.72e-06	1.27	17495	8571	468	292	58.357%	0.945	0.12	0
GO:0008152	metabolic process	4.84e-09	8.39e-06	1.24	17495	9467	468	314	75.387%	0.996	0	0
GO:0034641	cellular nitrogen compound metabolic process	3.38e-08	5.21e-05	1.41	17495	4867	468	184	34.137%	0.82	0.277	0
GO:0043170	macromolecule metabolic process	3.72e-08	5.15e-05	1.3	17495	7050	468	246	39.491%	0.897	0.224	0
GO:0006807	nitrogen compound metabolic process	1.58e-07	0.000199	1.37	17495	5205	468	191	38.744%	0.949	0.088	0
GO:0044267	cellular protein metabolic process	2.51e-07	0.00029	1.51	17495	3240	468	131	14.293%	0.743	0.45	0
GO:0009987	cellular process	7.1e-07	0.000703	1.13	17495	12558	468	381	63.780%	0.994	0	0
GO:0015031	protein transport	7.73e-07	0.00067	1.92	17495	1166	468	60	2.251%	0.755	0.377	0
GO:0033036	macromolecule localization	1.45e-06	0.00112	1.76	17495	1527	468	72	3.030%	0.849	0.359	0
GO:0044249	cellular biosynthetic process	2.13e-06	0.00148	1.41	17495	3958	468	149	30.048%	0.784	0.262	0
GO:0006414	translational elongation	2.69e-06	0.0017	3.62	17495	186	468	18	0.777%	0.717	0	0
GO:0032984	macromolecular complex disassembly	2.85e-06	0.00172	3.32	17495	225	468	20	0.373%	0.79	0.031	0
GO:0009058	biosynthetic process	7.08e-06	0.0035	1.37	17495	4175	468	153	31.611%	0.951	0.078	0
GO:0070125	mitochondrial translational elongation	1.43e-05	0.00618	4.9	17495	84	468	11	0.009%	0.721	0.382	0
GO:0046483	heterocycle metabolic process	1.81e-05	0.00715	1.34	17495	4346	468	156	29.664%	0.867	0.26	0
GO:0006725	cellular aromatic compound metabolic process	2.28e-05	0.00879	1.34	17495	4364	468	156	29.628%	0.867	0.26	0
GO:0070647	protein modification by small protein conjugation or removal	2.71e-05	0.00962	1.96	17495	803	468	42	0.821%	0.79	0.345	0
GO:0016071	mRNA metabolic process	2.8e-05	0.00969	2.2	17495	544	468	32	0.798%	0.828	0.146	0
GO:0090304	nucleic acid metabolic process	2.91e-05	0.00983	1.37	17495	3741	468	137	21.449%	0.742	0.444	0
GO:0071702	organic substance transport	3.98e-05	0.0131	1.57	17495	1833	468	77	4.980%	0.838	0.423	0
GO:0043412	macromolecule modification	4.04e-05	0.013	1.43	17495	2875	468	110	9.785%	0.859	0.331	0
GO:1901360	organic cyclic compound metabolic process	4.43e-05	0.0136	1.31	17495	4588	468	161	30.324%	0.902	0.076	0
GO:0010608	posttranscriptional regulation of gene expression	4.62e-05	0.0139	2.37	17495	410	468	26	0.719%	0.773	0.267	0
GO:0019538	protein metabolic process	5.44e-05	0.014	1.34	17495	3923	468	141	18.489%	0.842	0.408	0
GO:0044764	multi-organism cellular process	5.5e-05	0.0139	2.07	17495	615	468	34	0.325%	0.913	0.031	0
GO:0043066	negative regulation of apoptotic process	7.04e-05	0.0171	1.89	17495	810	468	41	0.173%	0.793	0.156	0
GO:0098501	polynucleotide dephosphorylation	7.46e-05	0.0175	28.04	17495	4	468	3	0.009%	0.884	0.1	0
GO:0006396	RNA processing	9.95e-05	0.0212	1.94	17495	714	468	37	3.210%	0.778	0.373	0
GO:0016241	regulation of macroautophagy	0.000131	0.0256	4.2	17495	89	468	10	0.028%	0.863	0.186	0
GO:0044265	cellular macromolecule catabolic process	0.00016	0.0288	1.96	17495	650	468	34	1.268%	0.833	0.153	0
GO:0048193	Golgi vesicle transport	0.000212	0.0368	2.61	17495	258	468	18	0.297%	0.867	0.287	0
GO:0051246	regulation of protein metabolic process	0.000411	0.0633	1.4	17495	2486	468	93	1.551%	0.741	0.416	0
GO:1901566	organonitrogen compound biosynthetic process	0.000413	0.063	1.74	17495	881	468	41	14.064%	0.78	0.498	0
GO:0071840	cellular component organization or biogenesis	0.000557	0.0757	1.25	17495	4815	468	161	8.568%	0.985	0	0
GO:0098506	polynucleotide 3' dephosphorylation	0.000714	0.0892	37.38	17495	2	468	2	0.001%	0.898	0.415	0
GO:0044711	single-organism biosynthetic process	0.000729	0.0902	1.56	17495	1293	468	54	10.864%	0.85	0.46	0
GO:0010467	gene expression	0.000835	0.101	1.68	17495	913	468	41	19.671%	0.842	0.417	0
GO:0032107	regulation of response to nutrient levels	0.000846	0.1	3.34	17495	112	468	10	0.011%	0.877	0.171	0
GO:0016197	endosomal transport	0.000971	0.108	2.53	17495	222	468	15	0.131%	0.879	0.265	0
GO:0016482	cytoplasmic transport	4.12e-10	1.43e-06	2.57	17495	756	468	52	0.076%	0.789	0.708	1
GO:1902582	single-organism intracellular transport	1.82e-09	4.21e-06	2.21	17495	1084	468	64	0.500%	0.742	0.85	1
GO:0051649	establishment of localization in cell	3.02e-07	0.000322	1.75	17495	1750	468	82	1.679%	0.742	0.925	1
GO:0006886	intracellular protein transport	7.34e-07	0.000678	2.26	17495	694	468	42	1.199%	0.696	0.937	1
GO:0045184	establishment of protein localization	9.25e-07	0.000754	1.88	17495	1255	468	63	2.407%	0.763	0.943	1
GO:0008104	protein localization	2.01e-06	0.00147	1.76	17495	1512	468	71	2.626%	0.767	0.912	1
GO:1901576	organic substance biosynthetic process	2.28e-06	0.00151	1.4	17495	4096	468	153	30.365%	0.809	0.658	1
GO:0043043	peptide biosynthetic process	3.06e-06	0.00177	2.91	17495	308	468	24	5.770%	0.723	0.927	1
GO:0006412	translation	3.26e-06	0.00181	2.99	17495	288	468	23	5.686%	0.645	0.696	1
GO:0006415	translational termination	3.53e-06	0.00188	3.72	17495	171	468	17	0.201%	0.635	0.922	1
GO:0044271	cellular nitrogen compound biosynthetic process	7.06e-06	0.00362	1.45	17495	3182	468	123	22.502%	0.765	0.585	1
GO:0006413	translational initiation	7.65e-06	0.00366	3.23	17495	220	468	19	0.518%	0.728	0.534	1
GO:0006996	organelle organization	8.39e-06	0.00387	1.51	17495	2521	468	102	3.595%	0.818	0.546	1
GO:0034645	cellular macromolecule biosynthetic process	1.21e-05	0.00541	1.47	17495	2829	468	111	19.291%	0.72	0.553	1
GO:0006139	nucleobase-containing compound metabolic process	1.47e-05	0.00618	1.36	17495	4161	468	151	26.547%	0.772	0.597	1
GO:0070126	mitochondrial translational termination	1.79e-05	0.0073	4.78	17495	86	468	11	0.002%	0.705	0.73	1
GO:0043241	protein complex disassembly	2.29e-05	0.00856	3.1	17495	217	468	18	0.351%	0.79	0.968	1
GO:0043624	cellular protein complex disassembly	2.31e-05	0.00844	3.23	17495	197	468	17	0.270%	0.793	0.946	1
GO:0033365	protein localization to organelle	4.37e-05	0.0138	2.29	17495	457	468	28	0.609%	0.725	0.823	1
GO:0016032	viral process	4.68e-05	0.0138	2.08	17495	610	468	34	0.131%	0.915	0.785	1
GO:0044403	symbiosis, encompassing mutualism through parasitism	4.68e-05	0.0135	2.08	17495	610	468	34	0.168%	0.944	0.911	1
GO:0009059	macromolecule biosynthetic process	4.87e-05	0.0138	1.4	17495	3116	468	117	19.548%	0.774	0.556	1
GO:0022411	cellular component disassembly	4.99e-05	0.0138	2.08	17495	612	468	34	0.423%	0.833	0.554	1
GO:0050657	nucleic acid transport	5.14e-05	0.0137	3.49	17495	150	468	14	0.100%	0.841	0.899	1
GO:0050658	RNA transport	5.14e-05	0.014	3.49	17495	150	468	14	0.100%	0.788	0.634	1
GO:0051236	establishment of RNA localization	5.14e-05	0.0134	3.49	17495	150	468	14	0.101%	0.804	0.976	1
GO:0016070	RNA metabolic process	6.93e-05	0.0171	1.38	17495	3240	468	120	15.951%	0.745	0.577	1
GO:0032543	mitochondrial translation	7.42e-05	0.0177	4.11	17495	100	468	11	0.068%	0.687	0.658	1
GO:0051168	nuclear export	7.65e-05	0.0177	3.8	17495	118	468	12	0.119%	0.779	0.738	1
GO:0070124	mitochondrial translational initiation	8.01e-05	0.0182	4.45	17495	84	468	10	0.002%	0.747	0.719	1
GO:0043604	amide biosynthetic process	8.48e-05	0.019	2.38	17495	377	468	24	6.374%	0.736	0.887	1
GO:0043069	negative regulation of programmed cell death	8.96e-05	0.0197	1.87	17495	819	468	41	0.177%	0.793	0.984	1
GO:0060548	negative regulation of cell death	9.62e-05	0.0208	1.83	17495	877	468	43	0.191%	0.796	0.896	1
GO:0044419	interspecies interaction between organisms	0.000102	0.0215	1.93	17495	715	468	37	0.262%	0.946	0.832	1
GO:0071822	protein complex subunit organization	0.000104	0.0214	1.62	17495	1430	468	62	1.287%	0.814	0.735	1
GO:0007005	mitochondrion organization	0.000106	0.0216	2.21	17495	456	468	27	0.418%	0.839	0.553	1
GO:0006417	regulation of translation	0.000113	0.0226	2.58	17495	290	468	20	0.692%	0.626	0.55	1
GO:0015931	nucleobase-containing compound transport	0.000117	0.0231	3.08	17495	182	468	15	0.198%	0.844	0.569	1
GO:1903320	regulation of protein modification by small protein conjugation or removal	0.000134	0.0258	2.62	17495	271	468	19	0.078%	0.724	0.685	1
GO:0006518	peptide metabolic process	0.000135	0.0256	2.26	17495	413	468	25	5.961%	0.757	0.895	1
GO:0051028	mRNA transport	0.000144	0.027	3.56	17495	126	468	12	0.075%	0.792	0.979	1
GO:1903322	positive regulation of protein modification by small protein conjugation or removal	0.000148	0.0274	3.01	17495	186	468	15	0.049%	0.725	0.934	1
GO:2001242	regulation of intrinsic apoptotic signaling pathway	0.000153	0.0278	3.33	17495	146	468	13	0.030%	0.799	0.881	1
GO:0031396	regulation of protein ubiquitination	0.000167	0.0296	2.66	17495	253	468	18	0.068%	0.718	0.96	1
GO:0032446	protein modification by small protein conjugation	0.000169	0.0297	1.91	17495	706	468	36	0.607%	0.767	0.777	1
GO:2001233	regulation of apoptotic signaling pathway	0.00023	0.0393	2.27	17495	378	468	23	0.074%	0.79	0.848	1
GO:0031398	positive regulation of protein ubiquitination	0.000236	0.0399	3.03	17495	173	468	14	0.045%	0.726	0.693	1
GO:0006464	cellular protein modification process	0.000249	0.0417	1.39	17495	2710	468	101	7.726%	0.729	0.642	1
GO:0036211	protein modification process	0.000249	0.0412	1.39	17495	2710	468	101	7.726%	0.779	0.819	1
GO:0000184	nuclear-transcribed mRNA catabolic process, nonsense-mediated decay	0.000326	0.0531	3.48	17495	118	468	11	0.030%	0.845	0.619	1
GO:0034248	regulation of cellular amide metabolic process	0.000351	0.0565	2.37	17495	316	468	20	0.700%	0.725	0.508	1
GO:0070972	protein localization to endoplasmic reticulum	0.000351	0.0559	3.46	17495	119	468	11	0.187%	0.744	0.799	1
GO:0010506	regulation of autophagy	0.000376	0.0592	2.89	17495	181	468	14	0.072%	0.857	0.785	1
GO:0070727	cellular macromolecule localization	0.000404	0.0629	1.82	17495	739	468	36	1.561%	0.709	0.917	1
GO:0009057	macromolecule catabolic process	0.000414	0.0624	1.78	17495	796	468	38	1.953%	0.864	0.707	1
GO:0031323	regulation of cellular metabolic process	0.000427	0.0637	1.23	17495	5564	468	183	11.662%	0.747	0.593	1
GO:0010821	regulation of mitochondrion organization	0.000448	0.0661	2.72	17495	206	468	15	0.051%	0.769	0.733	1
GO:0016567	protein ubiquitination	0.000478	0.0697	1.91	17495	608	468	31	0.523%	0.769	0.92	1
GO:1903649	regulation of cytoplasmic transport	0.000503	0.0726	2.11	17495	425	468	24	0.003%	0.759	0.557	1
GO:0032386	regulation of intracellular transport	0.000504	0.072	1.95	17495	556	468	29	0.105%	0.704	0.73	1
GO:0018130	heterocycle biosynthetic process	0.000514	0.0727	1.35	17495	2897	468	105	17.388%	0.777	0.534	1
GO:0019222	regulation of metabolic process	0.000539	0.0755	1.2	17495	6340	468	204	11.942%	0.825	0.619	1
GO:1903146	regulation of mitophagy	0.000547	0.0759	5.75	17495	39	468	6	0.009%	0.747	0.828	1
GO:0016043	cellular component organization	0.000551	0.0757	1.25	17495	4779	468	160	7.239%	0.814	0.755	1
GO:0043933	macromolecular complex subunit organization	0.000578	0.0778	1.43	17495	2123	468	81	2.371%	0.824	0.689	1
GO:0006913	nucleocytoplasmic transport	0.000605	0.0807	2.64	17495	212	468	15	0.237%	0.768	0.943	1
GO:2001243	negative regulation of intrinsic apoptotic signaling pathway	0.000621	0.082	3.78	17495	89	468	9	0.018%	0.803	0.892	1
GO:0006613	cotranslational protein targeting to membrane	0.000636	0.0832	3.46	17495	108	468	10	0.139%	0.62	0.749	1
GO:0034613	cellular protein localization	0.000662	0.0857	1.79	17495	731	468	35	1.546%	0.703	0.953	1
GO:0032268	regulation of cellular protein metabolic process	0.000697	0.0894	1.4	17495	2330	468	87	1.473%	0.681	0.893	1
GO:1901362	organic cyclic compound biosynthetic process	0.0007	0.089	1.34	17495	3022	468	108	17.871%	0.797	0.539	1
GO:0009894	regulation of catabolic process	0.000711	0.0895	1.82	17495	678	468	33	0.146%	0.843	0.53	1
GO:0045047	protein targeting to ER	0.000735	0.0901	3.4	17495	110	468	10	0.164%	0.731	0.76	1
GO:0051169	nuclear transport	0.00077	0.0936	2.58	17495	217	468	15	0.239%	0.772	0.788	1
GO:0032104	regulation of response to extracellular stimulus	0.000846	0.101	3.34	17495	112	468	10	0.012%	0.877	0.71	1
GO:0019438	aromatic compound biosynthetic process	0.000861	0.101	1.34	17495	2906	468	104	16.954%	0.778	0.529	1
GO:0031124	mRNA 3'-end processing	0.000867	0.101	4.51	17495	58	468	7	0.066%	0.842	0.621	1
GO:2001234	negative regulation of apoptotic signaling pathway	0.000872	0.101	2.66	17495	197	468	14	0.042%	0.794	0.906	1
GO:0072599	establishment of protein localization to endoplasmic reticulum	0.000906	0.104	3.31	17495	113	468	10	0.165%	0.743	0.978	1
GO:0080090	regulation of primary metabolic process	0.000962	0.109	1.22	17495	5471	468	178	11.675%	0.776	0.871	1
GO:0006449	regulation of translational termination	0.000964	0.109	14.02	17495	8	468	3	0.036%	0.614	0.805	1
GO:0048227	plasma membrane to endosome transport	0.000964	0.108	14.02	17495	8	468	3	0.002%	0.9	0.532	1

## Sheet: Module10
GO Term	Description	P-value	FDR q-value	Enrichment	N	B	n	b	frequency	uniqueness	dispensability	eliminated
GO:0048583	regulation of response to stimulus	4.22e-09	5.86e-05	1.74	17495	3479	280	97	1.120%	0.574	0	0
GO:0080134	regulation of response to stress	7.06e-08	0.00049	2.24	17495	1366	280	49	0.337%	0.441	0.363	0
GO:0002376	immune system process	2.23e-07	0.000772	1.99	17495	1821	280	58	0.600%	0.981	0	0
GO:0007166	cell surface receptor signaling pathway	1.14e-06	0.00225	1.82	17495	2199	280	64	0.920%	0.513	0.402	0
GO:0008219	cell death	1.33e-06	0.0023	2.64	17495	711	280	30	0.458%	0.896	0	0
GO:0016265	death	1.33e-06	0.00204	2.64	17495	711	280	30	0.143%	0.981	0	0
GO:0001775	cell activation	1.39e-06	0.00193	2.81	17495	600	280	27	0.171%	0.902	0.159	0
GO:0002682	regulation of immune system process	2.07e-06	0.00221	2.02	17495	1486	280	48	0.252%	0.526	0.253	0
GO:0051246	regulation of protein metabolic process	4.34e-06	0.00376	1.71	17495	2486	280	68	1.551%	0.619	0.306	0
GO:0006915	apoptotic process	5.67e-06	0.00414	2.61	17495	647	280	27	0.406%	0.869	0.172	0
GO:0006950	response to stress	7.97e-06	0.00502	1.62	17495	2939	280	76	4.575%	0.682	0.487	0
GO:0048518	positive regulation of biological process	8.33e-06	0.00502	1.41	17495	5180	280	117	1.744%	0.664	0.322	0
GO:0051247	positive regulation of protein metabolic process	1.29e-05	0.00716	1.92	17495	1497	280	46	0.463%	0.444	0.398	0
GO:0051128	regulation of cellular component organization	6.34e-05	0.0244	1.69	17495	2035	280	55	1.586%	0.65	0.323	0
GO:0051649	establishment of localization in cell	7.26e-05	0.0272	1.75	17495	1750	280	49	1.679%	0.955	0	0
GO:0002237	response to molecule of bacterial origin	0.000158	0.0487	3.16	17495	277	280	14	0.049%	0.732	0.305	0
GO:0065009	regulation of molecular function	0.000301	0.0759	1.52	17495	2680	280	65	1.726%	0.677	0.307	0
GO:0050790	regulation of catalytic activity	0.00031	0.0768	1.58	17495	2214	280	56	1.575%	0.665	0.292	0
GO:0051704	multi-organism process	0.000364	0.0855	1.8	17495	1285	280	37	0.751%	0.981	0	0
GO:0015031	protein transport	0.000512	0.106	1.82	17495	1166	280	34	2.251%	0.944	0.361	0
GO:0060706	cell differentiation involved in embryonic placenta development	0.00053	0.106	10.41	17495	24	280	4	0.005%	0.859	0.122	0
GO:0065008	regulation of biological quality	0.000663	0.118	1.45	17495	2973	280	69	3.395%	0.658	0.339	0
GO:0016310	phosphorylation	0.000704	0.12	1.83	17495	1093	280	32	7.764%	0.893	0.459	0
GO:0009240	isopentenyl diphosphate biosynthetic process	0.000758	0.114	41.65	17495	3	280	2	0.163%	0.859	0.158	0
GO:0006470	protein dephosphorylation	0.000781	0.116	3.4	17495	184	280	10	0.585%	0.814	0.305	0
GO:0051049	regulation of transport	0.000856	0.124	1.63	17495	1691	280	44	0.529%	0.679	0.305	0
GO:0032879	regulation of localization	0.000914	0.128	1.52	17495	2261	280	55	0.726%	0.672	0.305	0
GO:0002764	immune response-regulating signaling pathway	9.31e-08	0.00043	3.14	17495	557	280	28	0.069%	0.372	0.889	1
GO:0002757	immune response-activating signal transduction	2.65e-07	0.000736	3.58	17495	384	280	22	0.066%	0.308	0.863	1
GO:0050776	regulation of immune response	8.84e-07	0.00204	2.41	17495	932	280	36	0.150%	0.378	0.815	1
GO:0080135	regulation of cellular response to stress	1.79e-06	0.00225	2.77	17495	608	280	27	0.182%	0.429	0.74	1
GO:0002253	activation of immune response	1.84e-06	0.00212	3.19	17495	431	280	22	0.079%	0.323	0.938	1
GO:0048584	positive regulation of response to stimulus	2.7e-06	0.00268	1.86	17495	1918	280	57	0.461%	0.358	0.802	1
GO:0012501	programmed cell death	3.89e-06	0.00359	2.6	17495	672	280	28	0.430%	0.869	0.979	1
GO:0006952	defense response	4.63e-06	0.00378	2.02	17495	1394	280	45	0.568%	0.688	0.542	1
GO:0002768	immune response-regulating cell surface receptor signaling pathway	5.26e-06	0.00405	2.99	17495	460	280	22	0.039%	0.384	0.959	1
GO:0002684	positive regulation of immune system process	7.4e-06	0.00513	2.34	17495	856	280	32	0.165%	0.421	0.925	1
GO:0006955	immune response	7.8e-06	0.00515	2.06	17495	1243	280	41	0.337%	0.567	0.871	1
GO:1902531	regulation of intracellular signal transduction	1.01e-05	0.00585	1.92	17495	1529	280	47	0.547%	0.385	0.93	1
GO:0032268	regulation of cellular protein metabolic process	1.58e-05	0.00841	1.69	17495	2330	280	63	1.473%	0.52	0.855	1
GO:0007165	signal transduction	1.68e-05	0.00861	1.43	17495	4684	280	107	6.621%	0.434	0.847	1
GO:0009966	regulation of signal transduction	1.69e-05	0.00835	1.66	17495	2486	280	66	0.857%	0.37	0.876	1
GO:0010646	regulation of cell communication	1.94e-05	0.00929	1.6	17495	2856	280	73	0.929%	0.598	0.521	1
GO:0050778	positive regulation of immune response	1.97e-05	0.00909	2.6	17495	576	280	24	0.112%	0.313	0.923	1
GO:0023051	regulation of signaling	2.01e-05	0.00899	1.6	17495	2807	280	72	0.934%	0.601	0.536	1
GO:0045088	regulation of innate immune response	2.57e-05	0.0111	3.08	17495	365	280	18	0.065%	0.378	0.886	1
GO:0035556	intracellular signal transduction	3.59e-05	0.0151	1.79	17495	1750	280	50	4.000%	0.455	0.641	1
GO:0002429	immune response-activating cell surface receptor signaling pathway	4.07e-05	0.0166	3.4	17495	276	280	15	0.036%	0.328	0.954	1
GO:1902532	negative regulation of intracellular signal transduction	5.33e-05	0.0211	2.91	17495	386	280	18	0.128%	0.417	0.719	1
GO:0090312	positive regulation of protein deacetylation	0.0001	0.0366	15.62	17495	16	280	4	0.004%	0.543	0.592	1
GO:0032728	positive regulation of interferon-beta production	0.000104	0.037	10.41	17495	30	280	5	0.006%	0.57	0.528	1
GO:0023056	positive regulation of signaling	0.000111	0.0383	1.79	17495	1538	280	44	0.356%	0.445	0.891	1
GO:0002221	pattern recognition receptor signaling pathway	0.000116	0.0392	4.31	17495	145	280	10	0.030%	0.316	0.943	1
GO:0032270	positive regulation of cellular protein metabolic process	0.00013	0.0428	1.82	17495	1406	280	41	0.445%	0.43	0.847	1
GO:0010647	positive regulation of cell communication	0.000138	0.0444	1.77	17495	1553	280	44	0.359%	0.448	0.892	1
GO:0007264	small GTPase mediated signal transduction	0.000154	0.0484	2.15	17495	783	280	27	0.485%	0.524	0.506	1
GO:0002224	toll-like receptor signaling pathway	0.000195	0.0587	4.46	17495	126	280	9	0.023%	0.325	0.977	1
GO:0031401	positive regulation of protein modification process	0.000199	0.0587	1.9	17495	1153	280	35	0.303%	0.43	0.954	1
GO:0048522	positive regulation of cellular process	0.000201	0.0579	1.37	17495	4500	280	99	1.585%	0.48	0.836	1
GO:0046328	regulation of JNK cascade	0.000212	0.0598	4.01	17495	156	280	10	0.040%	0.333	0.802	1
GO:0009967	positive regulation of signal transduction	0.000242	0.067	1.79	17495	1400	280	40	0.329%	0.326	0.885	1
GO:0034142	toll-like receptor 4 signaling pathway	0.000249	0.0677	4.85	17495	103	280	8	0.006%	0.364	0.648	1
GO:0042496	detection of diacyl bacterial lipopeptide	0.000255	0.0668	62.48	17495	2	280	2	0.000%	0.766	0.884	1
GO:1902499	positive regulation of protein autoubiquitination	0.000255	0.068	62.48	17495	2	280	2	0.001%	0.584	0.524	1
GO:0032269	negative regulation of cellular protein metabolic process	0.000262	0.0673	1.99	17495	942	280	30	0.423%	0.537	0.757	1
GO:0031399	regulation of protein modification process	0.000339	0.0823	1.69	17495	1667	280	45	0.565%	0.544	0.873	1
GO:1902533	positive regulation of intracellular signal transduction	0.000354	0.0847	1.95	17495	959	280	30	0.214%	0.336	0.947	1
GO:0031347	regulation of defense response	0.000375	0.0866	2.11	17495	741	280	25	0.132%	0.443	0.877	1
GO:0051248	negative regulation of protein metabolic process	0.000377	0.0857	1.92	17495	1008	280	31	0.435%	0.545	0.806	1
GO:0032755	positive regulation of interleukin-6 production	0.000423	0.0945	6.15	17495	61	280	6	0.013%	0.564	0.777	1
GO:0032481	positive regulation of type I interferon production	0.000425	0.0935	5.15	17495	85	280	7	0.010%	0.561	0.977	1
GO:0032490	detection of molecule of bacterial origin	0.000448	0.097	18.74	17495	10	280	3	0.002%	0.753	0.716	1
GO:0034138	toll-like receptor 3 signaling pathway	0.000456	0.0973	5.09	17495	86	280	7	0.004%	0.377	0.844	1
GO:0046330	positive regulation of JNK cascade	0.000496	0.104	4.38	17495	114	280	8	0.028%	0.306	0.963	1
GO:0045321	leukocyte activation	0.00053	0.108	2.58	17495	387	280	16	0.145%	0.656	0.812	1
GO:0030168	platelet activation	0.000565	0.112	3.29	17495	209	280	11	0.021%	0.566	0.849	1
GO:0048585	negative regulation of response to stimulus	0.000587	0.115	1.77	17495	1270	280	36	0.344%	0.436	0.804	1
GO:0043408	regulation of MAPK cascade	0.000608	0.117	2.04	17495	766	280	25	0.166%	0.312	0.842	1
GO:0043281	regulation of cysteine-type endopeptidase activity involved in apoptotic process	0.000612	0.116	3.26	17495	211	280	11	0.041%	0.578	0.815	1
GO:0002274	myeloid leukocyte activation	0.000642	0.12	4.81	17495	91	280	7	0.033%	0.684	0.873	1
GO:0045087	innate immune response	0.000644	0.119	1.97	17495	858	280	27	0.148%	0.544	0.872	1
GO:0009893	positive regulation of metabolic process	0.000657	0.12	1.41	17495	3408	280	77	1.048%	0.487	0.914	1
GO:0032479	regulation of type I interferon production	0.00066	0.119	4.2	17495	119	280	8	0.014%	0.673	0.953	1
GO:0006464	cellular protein modification process	0.000699	0.123	1.48	17495	2710	280	64	7.726%	0.79	0.614	1
GO:0036211	protein modification process	0.000699	0.121	1.48	17495	2710	280	64	7.726%	0.829	0.819	1
GO:0002252	immune effector process	0.00071	0.12	2.43	17495	437	280	17	0.185%	0.725	0.829	1
GO:1901797	negative regulation of signal transduction by p53 class mediator	0.000727	0.121	9.61	17495	26	280	4	0.006%	0.503	0.719	1
GO:0032648	regulation of interferon-beta production	0.000733	0.121	6.94	17495	45	280	5	0.009%	0.679	0.977	1
GO:0032722	positive regulation of chemokine production	0.000733	0.12	6.94	17495	45	280	5	0.009%	0.572	0.794	1
GO:0002250	adaptive immune response	0.000749	0.121	3.41	17495	183	280	10	0.053%	0.597	0.752	1
GO:0019287	isopentenyl diphosphate biosynthetic process, mevalonate pathway	0.000758	0.118	41.65	17495	3	280	2	0.014%	0.876	0.839	1
GO:0042494	detection of bacterial lipoprotein	0.000758	0.117	41.65	17495	3	280	2	0.001%	0.76	0.935	1
GO:0060715	syncytiotrophoblast cell differentiation involved in labyrinthine layer development	0.000758	0.115	41.65	17495	3	280	2	0.000%	0.875	0.759	1
GO:0070340	detection of bacterial lipopeptide	0.000758	0.119	41.65	17495	3	280	2	0.001%	0.762	0.966	1
GO:1902498	regulation of protein autoubiquitination	0.000758	0.121	41.65	17495	3	280	2	0.001%	0.668	0.736	1
GO:0031065	positive regulation of histone deacetylation	0.000802	0.118	15.62	17495	12	280	3	0.003%	0.541	0.922	1
GO:0071260	cellular response to mechanical stimulus	0.000821	0.12	5.43	17495	69	280	6	0.011%	0.743	0.505	1
GO:0032872	regulation of stress-activated MAPK cascade	0.000884	0.126	3.34	17495	187	280	10	0.049%	0.326	0.985	1
GO:2001021	negative regulation of response to DNA damage stimulus	0.000897	0.127	6.65	17495	47	280	5	0.015%	0.484	0.75	1
GO:0070302	regulation of stress-activated protein kinase signaling cascade	0.000921	0.128	3.32	17495	188	280	10	0.049%	0.426	0.959	1
GO:2000116	regulation of cysteine-type endopeptidase activity	0.00093	0.128	3.1	17495	222	280	11	0.044%	0.617	0.671	1
GO:0045184	establishment of protein localization	0.000936	0.127	1.74	17495	1255	280	35	2.407%	0.944	0.943	1
GO:0033043	regulation of organelle organization	0.000942	0.127	1.86	17495	972	280	29	0.495%	0.677	0.515	1

## Sheet: Module12
GO Term	Description	P-value	FDR q-value	Enrichment	N	B	n	b	frequency	uniqueness	dispensability	eliminated
GO:0006325	chromatin organization	0.000198	1	2.4	17495	669	229	21	0.668%	0.455	0	0
GO:0071840	cellular component organization or biogenesis	0.000203	0.936	1.4	17495	4815	229	88	8.568%	0.718	0	0
GO:0002828	regulation of type 2 immune response	0.000291	1	12.22	17495	25	229	4	0.005%	0.493	0	0
GO:0007016	cytoskeletal anchoring at plasma membrane	0.000338	0.937	20.84	17495	11	229	3	0.006%	0.43	0.33	0
GO:1903312	negative regulation of mRNA metabolic process	0.000974	1	8.99	17495	34	229	4	0.009%	0.577	0.137	0
GO:0016043	cellular component organization	0.000153	1	1.41	17495	4779	229	88	7.239%	0.461	0.589	1
GO:0060375	regulation of mast cell differentiation	0.000507	1	50.93	17495	3	229	2	0.000%	0.491	0.524	1

## Sheet: Module13
GO Term	Description	P-value	FDR q-value	Enrichment	N	B	n	b	frequency	uniqueness	dispensability	eliminated
GO:0006414	translational elongation	1.93e-19	2.68e-15	11.36	17495	186	207	25	0.777%	0.72	0	0
GO:0010467	gene expression	8.61e-16	1.99e-12	4.07	17495	913	207	44	19.671%	0.861	0.174	0
GO:0043624	cellular protein complex disassembly	1.71e-15	2.97e-12	9.44	17495	197	207	22	0.270%	0.701	0.03	0
GO:0016071	mRNA metabolic process	9.47e-15	1.31e-11	5.13	17495	544	207	33	0.798%	0.772	0.146	0
GO:0034641	cellular nitrogen compound metabolic process	3.2e-14	3.41e-11	1.89	17495	4867	207	109	34.137%	0.77	0.197	0
GO:0070972	protein localization to endoplasmic reticulum	7.6e-13	5.85e-10	11.36	17495	119	207	16	0.187%	0.804	0	0
GO:0006807	nitrogen compound metabolic process	1.4e-12	1.02e-09	1.79	17495	5205	207	110	38.744%	0.952	0.024	0
GO:0022900	electron transport chain	3.28e-12	2.17e-09	11.53	17495	110	207	15	0.564%	0.83	0.169	0
GO:1901566	organonitrogen compound biosynthetic process	3.29e-12	2.07e-09	3.65	17495	881	207	38	14.064%	0.726	0.415	0
GO:0043603	cellular amide metabolic process	6.89e-12	4.15e-09	4.44	17495	571	207	30	6.879%	0.799	0.31	0
GO:0000184	nuclear-transcribed mRNA catabolic process, nonsense-mediated decay	1.2e-10	6.16e-08	10.03	17495	118	207	14	0.030%	0.755	0.239	0
GO:0019058	viral life cycle	1.85e-10	8e-08	8.74	17495	145	207	15	0.109%	0.899	0.028	0
GO:0046483	heterocycle metabolic process	2.05e-10	8.6e-08	1.81	17495	4346	207	93	29.664%	0.853	0.26	0
GO:1901360	organic cyclic compound metabolic process	2.92e-10	1.19e-07	1.77	17495	4588	207	96	30.324%	0.9	0.074	0
GO:1901564	organonitrogen compound metabolic process	6.02e-10	2.32e-07	2.55	17495	1624	207	49	17.886%	0.817	0.415	0
GO:0006725	cellular aromatic compound metabolic process	6.46e-10	2.42e-07	1.78	17495	4364	207	92	29.628%	0.853	0.26	0
GO:0006139	nucleobase-containing compound metabolic process	7.27e-10	2.65e-07	1.81	17495	4161	207	89	26.547%	0.701	0.484	0
GO:0044237	cellular metabolic process	1.31e-09	4.54e-07	1.44	17495	8132	207	139	53.061%	0.89	0.088	0
GO:0006396	RNA processing	9.7e-08	2.54e-05	3.2	17495	714	207	27	3.210%	0.723	0.373	0
GO:1902600	hydrogen ion transmembrane transport	2.7e-07	5.84e-05	8.54	17495	99	207	10	1.015%	0.799	0.253	0
GO:0044260	cellular macromolecule metabolic process	2.8e-07	5.97e-05	1.47	17495	6367	207	111	34.276%	0.795	0.417	0
GO:0044249	cellular biosynthetic process	2.96e-07	6.13e-05	1.69	17495	3958	207	79	30.048%	0.752	0.498	0
GO:0008152	metabolic process	4.12e-07	8.4e-05	1.31	17495	9467	207	147	75.387%	0.997	0	0
GO:0009058	biosynthetic process	6.49e-07	0.000127	1.64	17495	4175	207	81	31.611%	0.954	0.066	0
GO:0034660	ncRNA metabolic process	9.67e-07	0.000179	3.72	17495	432	207	19	3.407%	0.732	0.453	0
GO:0006091	generation of precursor metabolites and energy	1.47e-06	0.000251	3.98	17495	361	207	17	1.940%	0.9	0.068	0
GO:0044238	primary metabolic process	2.49e-06	0.000411	1.34	17495	8281	207	131	53.743%	0.95	0.111	0
GO:0002181	cytoplasmic translation	3.85e-06	0.000621	20.12	17495	21	207	5	0.064%	0.775	0.443	0
GO:0008380	RNA splicing	5.85e-06	0.000911	4	17495	317	207	15	0.413%	0.754	0.299	0
GO:0009142	nucleoside triphosphate biosynthetic process	5.94e-06	0.000915	10.03	17495	59	207	7	0.651%	0.613	0.234	0
GO:0070124	mitochondrial translational initiation	6.77e-06	0.00103	8.05	17495	84	207	8	0.002%	0.722	0.341	0
GO:0009987	cellular process	1.06e-05	0.00154	1.18	17495	12558	207	175	63.780%	0.996	0	0
GO:0016072	rRNA metabolic process	1.07e-05	0.00151	5.71	17495	148	207	10	0.965%	0.759	0.382	0
GO:0071704	organic substance metabolic process	1.17e-05	0.00163	1.3	17495	8571	207	132	58.357%	0.949	0.12	0
GO:0043170	macromolecule metabolic process	3.74e-05	0.00471	1.34	17495	7050	207	112	39.491%	0.894	0.211	0
GO:0097031	mitochondrial respiratory chain complex I biogenesis	5.12e-05	0.00596	18.78	17495	18	207	4	0.013%	0.846	0.302	0
GO:0006839	mitochondrial transport	6.31e-05	0.00712	5.93	17495	114	207	8	0.182%	0.906	0.263	0
GO:0071840	cellular component organization or biogenesis	0.000102	0.0112	1.44	17495	4815	207	82	8.568%	0.989	0	0
GO:0072395	signal transduction involved in cell cycle checkpoint	0.000178	0.0178	7.24	17495	70	207	6	0.010%	0.826	0.124	0
GO:0051641	cellular localization	0.000778	0.0683	2.03	17495	1000	207	24	2.041%	0.888	0.324	0
GO:0044267	cellular protein metabolic process	0.000892	0.0773	1.49	17495	3240	207	57	14.293%	0.795	0.404	0
GO:0006412	translation	7.67e-18	5.32e-14	8.22	17495	288	207	28	5.686%	0.65	0.696	1
GO:0043043	peptide biosynthetic process	4.5e-17	2.08e-13	7.68	17495	308	207	28	5.770%	0.675	0.927	1
GO:0006415	translational termination	8.17e-17	2.83e-13	10.87	17495	171	207	22	0.201%	0.587	0.929	1
GO:0006413	translational initiation	1.43e-16	3.96e-13	9.22	17495	220	207	24	0.518%	0.731	0.534	1
GO:0006518	peptide metabolic process	1.5e-15	2.97e-12	6.14	17495	413	207	30	5.961%	0.722	0.877	1
GO:0043604	amide biosynthetic process	8.18e-15	1.26e-11	6.28	17495	377	207	28	6.374%	0.696	0.895	1
GO:0043241	protein complex disassembly	1.31e-14	1.66e-11	8.57	17495	217	207	22	0.351%	0.696	0.963	1
GO:0032984	macromolecular complex disassembly	2.8e-14	3.23e-11	8.26	17495	225	207	22	0.373%	0.7	0.968	1
GO:0006614	SRP-dependent cotranslational protein targeting to membrane	1.19e-13	1.18e-10	12.76	17495	106	207	16	0.138%	0.59	0.788	1
GO:0006613	cotranslational protein targeting to membrane	1.61e-13	1.49e-10	12.52	17495	108	207	16	0.139%	0.598	0.957	1
GO:0045047	protein targeting to ER	2.16e-13	1.87e-10	12.29	17495	110	207	16	0.164%	0.795	0.984	1
GO:0072599	establishment of protein localization to endoplasmic reticulum	3.33e-13	2.72e-10	11.97	17495	113	207	16	0.165%	0.801	0.965	1
GO:0022904	respiratory electron transport chain	2.49e-12	1.73e-09	11.74	17495	108	207	15	0.367%	0.836	0.717	1
GO:0019083	viral transcription	4.59e-11	2.65e-08	10.76	17495	110	207	14	0.012%	0.759	0.838	1
GO:0000956	nuclear-transcribed mRNA catabolic process	5.11e-11	2.83e-08	7.94	17495	181	207	17	0.137%	0.726	0.871	1
GO:0006612	protein targeting to membrane	6.09e-11	3.25e-08	7.85	17495	183	207	17	0.182%	0.592	0.871	1
GO:0006605	protein targeting	1.27e-10	6.31e-08	5.73	17495	310	207	21	0.694%	0.785	0.73	1
GO:0006402	mRNA catabolic process	1.3e-10	6.22e-08	7.48	17495	192	207	17	0.232%	0.715	0.835	1
GO:0043933	macromolecular complex subunit organization	1.59e-10	7.35e-08	2.35	17495	2123	207	59	2.371%	0.762	0.504	1
GO:0044085	cellular component biogenesis	1.76e-10	7.86e-08	10.99	17495	100	207	13	4.355%	0.8	0.653	1
GO:0072594	establishment of protein localization to organelle	3.6e-10	1.43e-07	5.41	17495	328	207	21	0.492%	0.788	0.875	1
GO:0006401	RNA catabolic process	1.08e-09	3.85e-07	6.53	17495	220	207	17	0.395%	0.717	0.71	1
GO:0022411	cellular component disassembly	3.95e-09	1.33e-06	3.73	17495	612	207	27	0.423%	0.736	0.529	1
GO:0090150	establishment of protein localization to membrane	4.12e-09	1.36e-06	5.59	17495	272	207	18	0.358%	0.575	0.926	1
GO:0090304	nucleic acid metabolic process	2.41e-08	7.76e-06	1.78	17495	3741	207	79	21.449%	0.683	0.597	1
GO:0044270	cellular nitrogen compound catabolic process	2.59e-08	8.17e-06	4.46	17495	379	207	20	1.045%	0.761	0.523	1
GO:0046700	heterocycle catabolic process	2.59e-08	7.99e-06	4.46	17495	379	207	20	1.044%	0.762	0.726	1
GO:0033365	protein localization to organelle	2.62e-08	7.89e-06	4.07	17495	457	207	22	0.609%	0.793	0.815	1
GO:0000375	RNA splicing, via transesterification reactions	3.51e-08	1.03e-05	5.98	17495	212	207	15	0.320%	0.752	0.95	1
GO:0019439	aromatic compound catabolic process	3.99e-08	1.15e-05	4.35	17495	389	207	20	1.164%	0.76	0.734	1
GO:0044265	cellular macromolecule catabolic process	5.69e-08	1.61e-05	3.38	17495	650	207	26	1.268%	0.777	0.779	1
GO:0022613	ribonucleoprotein complex biogenesis	6.88e-08	1.91e-05	11.7	17495	65	207	9	1.614%	0.798	0.571	1
GO:0015992	proton transport	7.08e-08	1.92e-05	7.51	17495	135	207	12	1.148%	0.799	0.975	1
GO:0006818	hydrogen transport	8.33e-08	2.22e-05	7.4	17495	137	207	12	1.149%	0.818	0.596	1
GO:0034655	nucleobase-containing compound catabolic process	1.11e-07	2.86e-05	4.51	17495	337	207	18	0.760%	0.725	0.867	1
GO:0044271	cellular nitrogen compound biosynthetic process	1.11e-07	2.81e-05	1.83	17495	3182	207	69	22.502%	0.709	0.585	1
GO:0072657	protein localization to membrane	1.16e-07	2.88e-05	4.5	17495	338	207	18	0.387%	0.575	0.817	1
GO:1901361	organic cyclic compound catabolic process	1.34e-07	3.26e-05	4.03	17495	419	207	20	1.164%	0.787	0.64	1
GO:0015985	energy coupled proton transport, down electrochemical gradient	1.63e-07	3.89e-05	23.05	17495	22	207	6	0.411%	0.813	0.876	1
GO:0015986	ATP synthesis coupled proton transport	1.63e-07	3.82e-05	23.05	17495	22	207	6	0.411%	0.493	0.876	1
GO:0000377	RNA splicing, via transesterification reactions with bulged adenosine as nucleophile	1.78e-07	4.1e-05	5.72	17495	207	207	14	0.318%	0.751	0.995	1
GO:0000398	mRNA splicing, via spliceosome	1.78e-07	4.04e-05	5.72	17495	207	207	14	0.315%	0.732	0.691	1
GO:0016070	RNA metabolic process	2.28e-07	5.09e-05	1.8	17495	3240	207	69	15.951%	0.684	0.541	1
GO:0042274	ribosomal small subunit biogenesis	2.63e-07	5.79e-05	32.51	17495	13	207	5	0.255%	0.821	0.594	1
GO:0022618	ribonucleoprotein complex assembly	2.81e-07	5.9e-05	6	17495	183	207	13	0.364%	0.749	0.701	1
GO:0071826	ribonucleoprotein complex subunit organization	5.17e-07	0.000104	5.69	17495	193	207	13	0.377%	0.768	0.636	1
GO:0009206	purine ribonucleoside triphosphate biosynthetic process	5.57e-07	0.00011	14.09	17495	42	207	7	0.485%	0.613	0.984	1
GO:0009145	purine nucleoside triphosphate biosynthetic process	6.59e-07	0.000127	13.76	17495	43	207	7	0.485%	0.614	0.924	1
GO:0006886	intracellular protein transport	7.41e-07	0.000141	3.04	17495	694	207	25	1.199%	0.778	0.874	1
GO:0042776	mitochondrial ATP synthesis coupled proton transport	8.68e-07	0.000163	26.41	17495	16	207	5	0.002%	0.585	0.571	1
GO:0016032	viral process	9.8e-07	0.000179	3.19	17495	610	207	23	0.131%	0.899	0.947	1
GO:0044403	symbiosis, encompassing mutualism through parasitism	9.8e-07	0.000176	3.19	17495	610	207	23	0.168%	0.937	0.898	1
GO:0044764	multi-organism cellular process	1.13e-06	0.0002	3.16	17495	615	207	23	0.325%	0.9	0.774	1
GO:1901576	organic substance biosynthetic process	1.27e-06	0.000223	1.63	17495	4096	207	79	30.365%	0.784	0.658	1
GO:0009201	ribonucleoside triphosphate biosynthetic process	1.43e-06	0.000248	12.33	17495	48	207	7	0.577%	0.608	0.954	1
GO:1902582	single-organism intracellular transport	1.53e-06	0.000259	2.49	17495	1084	207	32	0.500%	0.739	0.911	1
GO:0006754	ATP biosynthetic process	1.79e-06	0.000299	15.85	17495	32	207	6	0.432%	0.582	0.97	1
GO:0009057	macromolecule catabolic process	2.7e-06	0.000441	2.76	17495	796	207	26	1.953%	0.816	0.7	1
GO:0046907	intracellular transport	4.38e-06	0.000697	2.26	17495	1309	207	35	1.564%	0.778	0.937	1
GO:0071822	protein complex subunit organization	4.75e-06	0.000749	2.19	17495	1430	207	37	1.287%	0.744	0.736	1
GO:0070125	mitochondrial translational elongation	6.77e-06	0.00102	8.05	17495	84	207	8	0.009%	0.694	0.719	1
GO:0006364	rRNA processing	7.88e-06	0.00117	5.91	17495	143	207	10	0.952%	0.592	0.791	1
GO:0070126	mitochondrial translational termination	8.08e-06	0.00119	7.86	17495	86	207	8	0.002%	0.675	0.73	1
GO:0006397	mRNA processing	9.19e-06	0.00134	3.64	17495	371	207	16	0.561%	0.727	0.876	1
GO:0034622	cellular macromolecular complex assembly	1.07e-05	0.00152	2.93	17495	605	207	21	1.211%	0.73	0.833	1
GO:0034645	cellular macromolecule biosynthetic process	1.07e-05	0.0015	1.73	17495	2829	207	58	19.291%	0.71	0.553	1
GO:0009059	macromolecule biosynthetic process	1.22e-05	0.00168	1.68	17495	3116	207	62	19.548%	0.765	0.556	1
GO:0044419	interspecies interaction between organisms	1.36e-05	0.00185	2.72	17495	715	207	23	0.262%	0.941	0.832	1
GO:0034613	cellular protein localization	1.93e-05	0.0026	2.66	17495	731	207	23	1.546%	0.776	0.953	1
GO:1902580	single-organism cellular localization	2.02e-05	0.00269	2.65	17495	733	207	23	0.690%	0.748	0.766	1
GO:0070727	cellular macromolecule localization	2.29e-05	0.00302	2.63	17495	739	207	23	1.561%	0.783	0.888	1
GO:0032543	mitochondrial translation	2.46e-05	0.00322	6.76	17495	100	207	8	0.068%	0.655	0.597	1
GO:0044802	single-organism membrane organization	3.09e-05	0.004	2.73	17495	650	207	21	0.678%	0.703	0.918	1
GO:0044248	cellular catabolic process	3.14e-05	0.00402	2.19	17495	1198	207	31	3.266%	0.806	0.785	1
GO:0016482	cytoplasmic transport	3.27e-05	0.00415	2.57	17495	756	207	23	0.076%	0.824	0.566	1
GO:1901362	organic cyclic compound biosynthetic process	3.87e-05	0.00484	1.65	17495	3022	207	59	17.871%	0.742	0.545	1
GO:0018130	heterocycle biosynthetic process	4.43e-05	0.00549	1.66	17495	2897	207	57	17.388%	0.717	0.556	1
GO:0009127	purine nucleoside monophosphate biosynthetic process	4.56e-05	0.00555	9.22	17495	55	207	6	1.044%	0.603	0.909	1
GO:0009168	purine ribonucleoside monophosphate biosynthetic process	4.56e-05	0.0055	9.22	17495	55	207	6	1.043%	0.601	0.898	1
GO:1990542	mitochondrial transmembrane transport	4.56e-05	0.0056	9.22	17495	55	207	6	0.079%	0.9	0.699	1
GO:0034654	nucleobase-containing compound biosynthetic process	4.71e-05	0.00563	1.67	17495	2834	207	56	14.533%	0.65	0.526	1
GO:0019438	aromatic compound biosynthetic process	4.85e-05	0.00574	1.66	17495	2906	207	57	16.954%	0.718	0.552	1
GO:0010257	NADH dehydrogenase complex assembly	5.12e-05	0.00601	18.78	17495	18	207	4	0.014%	0.794	0.58	1
GO:0032981	mitochondrial respiratory chain complex I assembly	5.12e-05	0.00591	18.78	17495	18	207	4	0.013%	0.782	0.67	1
GO:0042451	purine nucleoside biosynthetic process	5.69e-05	0.00652	7.13	17495	83	207	7	0.923%	0.595	0.589	1
GO:0046129	purine ribonucleoside biosynthetic process	5.69e-05	0.00647	7.13	17495	83	207	7	0.923%	0.592	0.912	1
GO:0009205	purine ribonucleoside triphosphate metabolic process	7.59e-05	0.00849	5.78	17495	117	207	8	1.366%	0.617	0.872	1
GO:0061024	membrane organization	0.0001	0.0111	2.33	17495	869	207	24	0.759%	0.785	0.565	1
GO:0009199	ribonucleoside triphosphate metabolic process	0.000108	0.0118	5.5	17495	123	207	8	1.458%	0.617	0.954	1
GO:0006977	DNA damage response, signal transduction by p53 class mediator resulting in cell cycle arrest	0.000118	0.0128	7.8	17495	65	207	6	0.002%	0.801	0.936	1
GO:0009144	purine nucleoside triphosphate metabolic process	0.000121	0.013	5.41	17495	125	207	8	1.401%	0.618	0.957	1
GO:0072431	signal transduction involved in mitotic G1 DNA damage checkpoint	0.000128	0.0136	7.68	17495	66	207	6	0.002%	0.809	0.995	1
GO:1902400	intracellular signal transduction involved in G1 DNA damage checkpoint	0.000128	0.0137	7.68	17495	66	207	6	0.002%	0.81	0.661	1
GO:0009156	ribonucleoside monophosphate biosynthetic process	0.00014	0.0143	7.57	17495	67	207	6	1.394%	0.592	0.939	1
GO:0072413	signal transduction involved in mitotic cell cycle checkpoint	0.00014	0.0144	7.57	17495	67	207	6	0.009%	0.806	0.974	1
GO:1902402	signal transduction involved in mitotic DNA damage checkpoint	0.00014	0.0146	7.57	17495	67	207	6	0.008%	0.799	0.935	1
GO:1902403	signal transduction involved in mitotic DNA integrity checkpoint	0.00014	0.0147	7.57	17495	67	207	6	0.008%	0.806	0.993	1
GO:0042455	ribonucleoside biosynthetic process	0.000153	0.0156	6.1	17495	97	207	7	1.419%	0.583	0.936	1
GO:0072401	signal transduction involved in DNA integrity checkpoint	0.000165	0.0165	7.35	17495	69	207	6	0.008%	0.806	0.977	1
GO:0072422	signal transduction involved in DNA damage checkpoint	0.000165	0.0166	7.35	17495	69	207	6	0.008%	0.799	0.996	1
GO:0046034	ATP metabolic process	0.000223	0.022	5.74	17495	103	207	7	1.263%	0.578	0.971	1
GO:0016043	cellular component organization	0.000241	0.0237	1.41	17495	4779	207	80	7.239%	0.745	0.78	1
GO:0009163	nucleoside biosynthetic process	0.000251	0.0245	5.63	17495	105	207	7	1.435%	0.584	0.979	1
GO:0045899	positive regulation of RNA polymerase II transcriptional preinitiation complex assembly	0.000251	0.0243	23.05	17495	11	207	3	0.013%	0.637	0.579	1
GO:0009124	nucleoside monophosphate biosynthetic process	0.000261	0.0251	6.76	17495	75	207	6	1.486%	0.594	0.769	1
GO:1901659	glycosyl compound biosynthetic process	0.000281	0.0269	5.53	17495	107	207	7	1.466%	0.732	0.767	1
GO:0034470	ncRNA processing	0.000288	0.0274	3.33	17495	305	207	12	2.222%	0.706	0.773	1
GO:0070271	protein complex biogenesis	0.000312	0.0294	12.07	17495	28	207	4	0.963%	0.807	0.684	1
GO:0009141	nucleoside triphosphate metabolic process	0.00035	0.0328	4.63	17495	146	207	8	1.605%	0.635	0.662	1
GO:0009152	purine ribonucleotide biosynthetic process	0.000437	0.0406	5.14	17495	115	207	7	1.337%	0.57	0.919	1
GO:0033108	mitochondrial respiratory chain complex assembly	0.000528	0.0488	10.56	17495	32	207	4	0.061%	0.76	0.743	1
GO:0010592	positive regulation of lamellipodium assembly	0.00054	0.0495	18.11	17495	14	207	3	0.004%	0.775	0.651	1
GO:0045898	regulation of RNA polymerase II transcriptional preinitiation complex assembly	0.00054	0.0492	18.11	17495	14	207	3	0.016%	0.64	0.948	1
GO:0015672	monovalent inorganic cation transport	0.000543	0.0492	2.79	17495	424	207	14	1.824%	0.864	0.772	1
GO:0071158	positive regulation of cell cycle arrest	0.000581	0.0523	5.83	17495	87	207	6	0.008%	0.826	0.644	1
GO:0006164	purine nucleotide biosynthetic process	0.000593	0.0531	4.89	17495	121	207	7	1.409%	0.574	0.964	1
GO:0030330	DNA damage response, signal transduction by p53 class mediator	0.000618	0.0549	5.76	17495	88	207	6	0.014%	0.862	0.86	1
GO:0051649	establishment of localization in cell	0.000699	0.0618	1.74	17495	1750	207	36	1.679%	0.781	0.925	1
GO:0009260	ribonucleotide biosynthetic process	0.000829	0.0722	4.62	17495	128	207	7	1.734%	0.58	0.946	1
GO:1901575	organic substance catabolic process	0.000936	0.0806	1.83	17495	1387	207	30	4.612%	0.83	0.888	1
GO:0046390	ribose phosphate biosynthetic process	0.00095	0.0813	4.52	17495	131	207	7	1.778%	0.688	0.773	1

## Sheet: Module14
GO Term	Description	P-value	FDR q-value	Enrichment	N	B	n	b	frequency	uniqueness	dispensability	eliminated
GO:0044260	cellular macromolecule metabolic process	1.95e-06	0.027	1.43	17495	6367	211	110	34.276%	0.849	0.044	0
GO:0043170	macromolecule metabolic process	1.92e-05	0.0889	1.35	17495	7050	211	115	39.491%	0.935	0.224	0
GO:0002684	positive regulation of immune system process	3.96e-05	0.0914	2.42	17495	856	211	25	0.165%	0.582	0	0
GO:0001775	cell activation	4.09e-05	0.0809	2.76	17495	600	211	20	0.171%	0.861	0	0
GO:0006950	response to stress	6.12e-05	0.0943	1.64	17495	2939	211	58	4.575%	0.747	0	0
GO:0022402	cell cycle process	8.8e-05	0.102	2.21	17495	1011	211	27	1.053%	0.78	0.171	0
GO:0036257	multivesicular body organization	0.000145	0.125	82.91	17495	2	211	2	0.004%	0.936	0.02	0
GO:0044267	cellular protein metabolic process	0.000146	0.119	1.56	17495	3240	211	61	14.293%	0.84	0.373	0
GO:0016192	vesicle-mediated transport	0.000149	0.115	2.18	17495	987	211	26	1.085%	0.876	0	0
GO:0043412	macromolecule modification	0.000233	0.12	1.59	17495	2875	211	55	9.785%	0.907	0.331	0
GO:1902582	single-organism intracellular transport	0.000273	0.131	2.07	17495	1084	211	27	0.500%	0.752	0.291	0
GO:0044237	cellular metabolic process	0.000351	0.157	1.25	17495	8132	211	123	53.061%	0.91	0.191	0
GO:0019538	protein metabolic process	0.000362	0.157	1.46	17495	3923	211	69	18.489%	0.9	0.408	0
GO:0007169	transmembrane receptor protein tyrosine kinase signaling pathway	0.000425	0.178	2.26	17495	770	211	21	0.167%	0.642	0.389	0
GO:0035188	hatching	0.000431	0.161	55.28	17495	3	211	2	0.001%	0.869	0.346	0
GO:0071684	organism emergence from protective structure	0.000431	0.176	55.28	17495	3	211	2	0.001%	0.888	0.047	0
GO:1990182	exosomal secretion	0.000431	0.166	55.28	17495	3	211	2	0.004%	0.811	0.352	0
GO:0007166	cell surface receptor signaling pathway	0.000454	0.157	1.66	17495	2199	211	44	0.920%	0.647	0.475	0
GO:0008152	metabolic process	0.000533	0.176	1.21	17495	9467	211	138	75.387%	0.991	0	0
GO:0002376	immune system process	0.000541	0.174	1.73	17495	1821	211	38	0.600%	0.965	0	0
GO:0003014	renal system process	0.000769	0.222	5.53	17495	90	211	6	0.017%	0.929	0.369	0
GO:0044238	primary metabolic process	0.000848	0.24	1.23	17495	8281	211	123	53.743%	0.964	0.082	0
GO:1902578	single-organism localization	0.000855	0.232	1.51	17495	3028	211	55	5.919%	0.813	0.374	0
GO:0007265	Ras protein signal transduction	0.000892	0.229	2.78	17495	388	211	13	0.225%	0.679	0.406	0
GO:1901653	cellular response to peptide	0.000893	0.225	4.02	17495	165	211	8	0.049%	0.774	0.345	0
GO:0060255	regulation of macromolecule metabolic process	0.000911	0.226	1.33	17495	5486	211	88	11.716%	0.731	0.35	0
GO:0006893	Golgi to plasma membrane transport	0.000994	0.238	8.96	17495	37	211	4	0.027%	0.885	0.49	0
GO:0002757	immune response-activating signal transduction	1.79e-05	0.124	3.45	17495	384	211	16	0.066%	0.489	0.869	1
GO:0002253	activation of immune response	1.97e-05	0.0683	3.27	17495	431	211	17	0.079%	0.529	0.938	1
GO:0033554	cellular response to stress	3.11e-05	0.0861	2.06	17495	1406	211	35	2.967%	0.708	0.559	1
GO:0050852	T cell receptor signaling pathway	5.69e-05	0.0987	5.26	17495	142	211	9	0.017%	0.501	0.908	1
GO:0050778	positive regulation of immune response	7.36e-05	0.102	2.74	17495	576	211	19	0.112%	0.524	0.92	1
GO:0007050	cell cycle arrest	8.71e-05	0.11	4.97	17495	150	211	9	0.040%	0.73	0.749	1
GO:0032402	melanosome transport	0.000127	0.135	15.08	17495	22	211	4	0.005%	0.693	0.653	1
GO:0051716	cellular response to stimulus	0.000128	0.126	1.7	17495	2339	211	48	9.561%	0.707	0.68	1
GO:0045786	negative regulation of cell cycle	0.000131	0.121	2.92	17495	454	211	16	0.246%	0.702	0.738	1
GO:0032401	establishment of melanosome localization	0.000152	0.111	14.42	17495	23	211	4	0.005%	0.707	0.995	1
GO:0051904	pigment granule transport	0.000152	0.105	14.42	17495	23	211	4	0.006%	0.693	0.995	1
GO:0050776	regulation of immune response	0.000153	0.101	2.22	17495	932	211	25	0.150%	0.536	0.925	1
GO:0051726	regulation of cell cycle	0.000153	0.0963	2.22	17495	932	211	25	0.547%	0.698	0.798	1
GO:0032400	melanosome localization	0.000181	0.109	13.82	17495	24	211	4	0.006%	0.708	0.993	1
GO:0051905	establishment of pigment granule localization	0.000181	0.104	13.82	17495	24	211	4	0.006%	0.706	0.99	1
GO:0051875	pigment granule localization	0.000213	0.118	13.27	17495	25	211	4	0.006%	0.716	0.919	1
GO:0050851	antigen receptor-mediated signaling pathway	0.000215	0.115	4.42	17495	169	211	9	0.031%	0.486	0.944	1
GO:0045321	leukocyte activation	0.000264	0.131	3	17495	387	211	14	0.145%	0.601	0.959	1
GO:0006974	cellular response to DNA damage stimulus	0.000306	0.141	2.38	17495	697	211	20	2.360%	0.713	0.81	1
GO:0001835	blastocyst hatching	0.000431	0.171	55.28	17495	3	211	2	0.000%	0.872	0.924	1
GO:0002764	immune response-regulating signaling pathway	0.000437	0.159	2.53	17495	557	211	17	0.069%	0.504	0.923	1
GO:0002682	regulation of immune system process	0.000452	0.161	1.84	17495	1486	211	33	0.252%	0.61	0.821	1
GO:0046649	lymphocyte activation	0.000499	0.169	3.13	17495	318	211	12	0.120%	0.605	0.775	1
GO:0002429	immune response-activating cell surface receptor signaling pathway	0.000543	0.171	3.3	17495	276	211	11	0.036%	0.482	0.98	1
GO:0006464	cellular protein modification process	0.000624	0.192	1.56	17495	2710	211	51	7.726%	0.842	0.611	1
GO:0036211	protein modification process	0.000624	0.188	1.56	17495	2710	211	51	7.726%	0.877	0.819	1
GO:0044765	single-organism transport	0.000667	0.197	1.54	17495	2857	211	53	5.708%	0.784	0.652	1
GO:0008063	Toll signaling pathway	0.000855	0.237	41.46	17495	4	211	2	0.007%	0.702	0.582	1
GO:0010971	positive regulation of G2/M transition of mitotic cell cycle	0.000863	0.23	15.55	17495	16	211	3	0.009%	0.685	0.56	1
GO:0002252	immune effector process	0.00088	0.23	2.66	17495	437	211	14	0.185%	0.676	0.829	1
GO:0048011	neurotrophin TRK receptor signaling pathway	0.00098	0.238	2.75	17495	392	211	13	0.005%	0.693	0.72	1

[truncated: 10 more sheets: Module16, Module17, Module18, Module22, Module23, Module26, Module27, Module29, Module33, Module38]
